# Supplementary material for: (μ3-Hydrido)[μ3-2-(tri­methyl­sil­yl)ethyl­idyne-κ3 C 1:C 1:C 1]tetra­kis­[(η5-cyclo­penta­dien­yl)cobalt(II)]
Source: Acta Crystallogr Sect E Struct Rep Online. 2013 Nov 9;69(Pt 12):m651. doi: 10.1107/S1600536813030432 (PMC3884989; doi:10.1107/S1600536813030432)
Supplement: Supplementary file 1 [file e-69-0m651-sup1.cif]

##############################################################################
#                                                                            #
# This CIF contains the data in a paper accepted for publication in          #
# Acta Crystallographica Section E. It conforms to the requirements of       #
# Notes for Authors for Acta Crystallographica Section E, and has been       #
# peer reviewed under the auspices of the IUCr Commission on Journals.       #
#                                                                            #
# Full details of the Crystallographic Information File format               #
# are given in the paper "The Crystallographic Information File (CIF):       #
# a New Standard Archive File for Crystallography" by S. R. Hall, F. H.      #
# Allen and I. D. Brown [Acta Cryst. (1991), A47, 655-685].                  #
#                                                                            #
# The current version of the core CIF dictionary is obtainable from          #
# ftp://ftp.iucr.org/pub/cif_core.dic.                                       #
#                                                                            #
# Software is freely available for graphical display of the structure(s)     #
# in this CIF. For information consult the CIF software page                 #
# http://www.iucr.org/resources/cif/software.                                #
#                                                                            #
# This file may be used for bona fide research purposes within the           #
# scientific community so long as proper attribution is given to the journal # 
# article from which it was obtained.                                        #
#                                                                            #
##############################################################################
data_I
_audit_creation_method     SHELXL-97
_database_code_depnum_ccdc_archive     'CCDC 970566'
_chemical_name_systematic
;
(\m~3~-Hydrido)[\m~3~-2-(trimethylsilyl)ethylidyne-\
\k^3^<i>C</i>^1^:<i>C</i>^1^:<i>C</i>^1^]tetrakis[(\h^5^-\
cyclopentadienyl)cobalt(II)]
;
_chemical_name_common     ?
_chemical_formula_moiety     'C25 H32 Co4 Si'
_chemical_formula_sum     'C25 H32 Co4 Si'
_chemical_formula_iupac     '[Co4 (C5 H5)4 (C5 H11 Si) H]'
_chemical_formula_weight     596.32
_chemical_melting_point     ?
_symmetry_cell_setting     monoclinic
_symmetry_space_group_name_H-M     'P 21/n'
_space_group_name_Hall     '-P 2yn'
loop_
    _symmetry_equiv_pos_as_xyz
    'x, y, z'
    '-x+1/2, y+1/2, -z+1/2'
    '-x, -y, -z'
    'x-1/2, -y-1/2, z-1/2'
_cell_length_a     9.3691(4)
_cell_length_b     17.7016(8)
_cell_length_c     14.2208(7)
_cell_angle_alpha     90.00
_cell_angle_beta     92.779(3)
_cell_angle_gamma     90.00
_cell_volume     2355.72(19)
_cell_formula_units_Z     4
_cell_measurement_reflns_used     9904
_cell_measurement_theta_min     2.30
_cell_measurement_theta_max     27.16
_cell_measurement_temperature     150(2)
_exptl_crystal_description     plate
_exptl_crystal_colour     brown
_exptl_crystal_size_max     0.27
_exptl_crystal_size_mid     0.14
_exptl_crystal_size_min     0.04
_exptl_crystal_density_diffrn     1.681
_exptl_crystal_density_meas     ?
_exptl_crystal_density_method     'not measured'
_exptl_crystal_F_000     1216
_exptl_absorpt_coefficient_mu     2.828
_exptl_absorpt_correction_type     multi-scan
_exptl_absorpt_process_details     '(SADABS; Bruker, 2008)'
_exptl_absorpt_correction_T_min     0.891
_exptl_absorpt_correction_T_max     1.000
_exptl_special_details
;
;
_diffrn_ambient_temperature     150(2)
_diffrn_radiation_type     MoK\a
_diffrn_radiation_wavelength     0.71073
_diffrn_radiation_source     'fine-focus sealed tube'
_diffrn_radiation_monochromator     'curved graphite'
_diffrn_measurement_device_type     'Bruker Kappa APEXII DUO'
_diffrn_measurement_method     '\f and \w scans'
_diffrn_detector_area_resol_mean     8.3333
_diffrn_reflns_number     62865
_diffrn_reflns_av_R_equivalents     0.0661
_diffrn_reflns_av_sigmaI/netI     0.0320
_diffrn_reflns_theta_min     1.84
_diffrn_reflns_theta_max     28.00
_diffrn_reflns_theta_full     28.00
_diffrn_measured_fraction_theta_max     1.000
_diffrn_measured_fraction_theta_full     1.000
_diffrn_reflns_limit_h_min     -12
_diffrn_reflns_limit_h_max     12
_diffrn_reflns_limit_k_min     -23
_diffrn_reflns_limit_k_max     23
_diffrn_reflns_limit_l_min     -18
_diffrn_reflns_limit_l_max     18
_diffrn_standards_number     0
_diffrn_standards_interval_count     .
_diffrn_standards_interval_time     .
_diffrn_standards_decay_%     ?
_refine_special_details
;
Refinement of <i>F</i>^2^ against ALL reflections. The weighted <i>R</i>-factor
<i>wR</i> and goodness of fit <i>S</i> are based on <i>F</i>^2^, conventional
<i>R</i>-factors <i>R</i> are based on <i>F</i>, with <i>F</i> set to zero for
negative <i>F</i>^2^. The threshold expression of <i>F</i>^2^ >
\s(<i>F</i>^2^) is used only for calculating <i>R</i>-factors(gt) <i>etc</i>.
and is not relevant to the choice of reflections for refinement.
<i>R</i>-factors based on <i>F</i>^2^ are statistically about twice as large
as those based on <i>F</i>, and <i>R</i>- factors based on ALL data will be
even larger.
;
_reflns_number_total     5682
_reflns_number_gt     4481
_reflns_threshold_expression     I>2\s(I)
_refine_ls_structure_factor_coef     Fsqd
_refine_ls_matrix_type     full
_refine_ls_R_factor_all     0.0464
_refine_ls_R_factor_gt     0.0284
_refine_ls_wR_factor_gt     0.0518
_refine_ls_wR_factor_ref     0.0576
_refine_ls_goodness_of_fit_ref     1.027
_refine_ls_restrained_S_all     1.027
_refine_ls_number_reflns     5682
_refine_ls_number_parameters     262
_refine_ls_number_restraints     0
_refine_ls_hydrogen_treatment     mixed
_refine_ls_weighting_scheme     calc
_refine_ls_weighting_details
         'calc w=1/[\s^2^(Fo^2^)+(0.0181P)^2^+2.1633P] where P=(Fo^2^+2Fc^2^)/3'
_atom_sites_solution_hydrogens     geom
_atom_sites_solution_primary     direct
_atom_sites_solution_secondary     difmap
_refine_ls_shift/su_max     0.000
_refine_ls_shift/su_mean     0.000
_refine_diff_density_max     0.524
_refine_diff_density_min     -0.317
_refine_ls_extinction_method     none
_refine_ls_extinction_coef     ?
loop_
    _atom_type_symbol
    _atom_type_description
    _atom_type_scat_dispersion_real
    _atom_type_scat_dispersion_imag
    _atom_type_scat_source
    'C' 'C' 0.0033 0.0016
                         'International Tables Vol C Tables 4.2.6.8 and 6.1.1.4'
    'H' 'H' 0.0000 0.0000
                         'International Tables Vol C Tables 4.2.6.8 and 6.1.1.4'
    'Si' 'Si' 0.0817 0.0704
                         'International Tables Vol C Tables 4.2.6.8 and 6.1.1.4'
    'Co' 'Co' 0.3494 0.9721
                         'International Tables Vol C Tables 4.2.6.8 and 6.1.1.4'
_computing_data_collection     'APEX2 (Bruker, 2011)'
_computing_cell_refinement     'SAINT (Bruker, 2009)'
_computing_data_reduction     'SAINT (Bruker, 2009)'
_computing_structure_solution     'SHELXS97 (Sheldrick, 2008)'
_computing_structure_refinement     'SHELXL97 (Sheldrick, 2008)'
_computing_molecular_graphics     'XP in SHELXTL (Sheldrick, 2008)'
_computing_publication_material     'SHELXL97 (Sheldrick, 2008)'
loop_
    _atom_site_type_symbol
    _atom_site_label
    _atom_site_fract_x
    _atom_site_fract_y
    _atom_site_fract_z
    _atom_site_U_iso_or_equiv
    _atom_site_adp_type
    _atom_site_calc_flag
    _atom_site_refinement_flags
    _atom_site_occupancy
    _atom_site_symmetry_multiplicity
    _atom_site_disorder_assembly
    _atom_site_disorder_group
    C C1 0.4449(2) 0.10065(12) 0.25656(15) 0.0144(4) Uani d . 1 1 . .
    C C2 0.5227(2) 0.07279(14) 0.34492(16) 0.0200(5) Uani d . 1 1 . .
    H H2A 0.4492 0.0514 0.3850 0.024 Uiso calc R 1 1 . .
    H H2B 0.5614 0.1181 0.3781 0.024 Uiso calc R 1 1 . .
    C C3 0.8023(3) 0.02862(17) 0.4434(2) 0.0358(7) Uani d . 1 1 . .
    H H3A 0.7523 0.0312 0.5022 0.054 Uiso calc R 1 1 . .
    H H3B 0.8436 0.0781 0.4301 0.054 Uiso calc R 1 1 . .
    H H3C 0.8788 -0.0091 0.4495 0.054 Uiso calc R 1 1 . .
    C C4 0.7712(3) -0.00180(16) 0.2340(2) 0.0329(6) Uani d . 1 1 . .
    H H4A 0.8323 -0.0467 0.2342 0.049 Uiso calc R 1 1 . .
    H H4B 0.8303 0.0436 0.2295 0.049 Uiso calc R 1 1 . .
    H H4C 0.7023 -0.0040 0.1800 0.049 Uiso calc R 1 1 . .
    C C5 0.6069(3) -0.09495(15) 0.3726(2) 0.0328(6) Uani d . 1 1 . .
    H H5A 0.6882 -0.1291 0.3843 0.049 Uiso calc R 1 1 . .
    H H5B 0.5469 -0.1138 0.3193 0.049 Uiso calc R 1 1 . .
    H H5C 0.5504 -0.0927 0.4288 0.049 Uiso calc R 1 1 . .
    C C6 0.6245(3) 0.22244(16) 0.06694(18) 0.0319(6) Uani d . 1 1 . .
    H H6 0.6135 0.2184 0.0004 0.038 Uiso calc R 1 1 . .
    C C7 0.5565(3) 0.27580(15) 0.12302(19) 0.0303(6) Uani d . 1 1 . .
    H H7 0.4925 0.3142 0.1010 0.036 Uiso calc R 1 1 . .
    C C8 0.6004(3) 0.26194(15) 0.21753(19) 0.0275(6) Uani d . 1 1 . .
    H H8 0.5706 0.2892 0.2707 0.033 Uiso calc R 1 1 . .
    C C9 0.6966(3) 0.20041(16) 0.21950(18) 0.0265(6) Uani d . 1 1 . .
    H H9 0.7431 0.1791 0.2741 0.032 Uiso calc R 1 1 . .
    C C10 0.7113(3) 0.17631(16) 0.12609(18) 0.0278(6) Uani d . 1 1 . .
    H H10 0.7697 0.1359 0.1065 0.033 Uiso calc R 1 1 . .
    C C11 0.2899(3) -0.04602(12) 0.21512(14) 0.0433(8) Uani d G 1 1 . .
    H H11 0.2953 -0.0545 0.2812 0.052 Uiso calc R 1 1 . .
    C C12 0.3974(2) -0.06058(11) 0.15344(15) 0.0359(7) Uani d G 1 1 . .
    H H12 0.4891 -0.0808 0.1700 0.043 Uiso calc R 1 1 . .
    C C13 0.3469(2) -0.04038(11) 0.06330(14) 0.0374(7) Uani d G 1 1 . .
    H H13 0.3981 -0.0444 0.0075 0.045 Uiso calc R 1 1 . .
    C C14 0.2081(2) -0.01335(12) 0.06928(17) 0.0457(8) Uani d G 1 1 . .
    H H14 0.1480 0.0044 0.0182 0.055 Uiso calc R 1 1 . .
    C C15 0.1729(2) -0.01683(12) 0.16311(19) 0.0533(11) Uani d G 1 1 . .
    H H15 0.0845 -0.0019 0.1874 0.064 Uiso calc R 1 1 . .
    C C16 0.2190(4) 0.17467(19) -0.0635(2) 0.0463(8) Uani d . 1 1 . .
    H H16 0.2581 0.1415 -0.1080 0.056 Uiso calc R 1 1 . .
    C C17 0.0924(3) 0.16256(18) -0.0154(2) 0.0438(8) Uani d . 1 1 . .
    H H17 0.0313 0.1199 -0.0221 0.053 Uiso calc R 1 1 . .
    C C18 0.0727(3) 0.22448(17) 0.0441(2) 0.0341(6) Uani d . 1 1 . .
    H H18 -0.0040 0.2311 0.0846 0.041 Uiso calc R 1 1 . .
    C C19 0.1864(3) 0.27501(16) 0.03311(19) 0.0321(6) Uani d . 1 1 . .
    H H19 0.2004 0.3217 0.0652 0.038 Uiso calc R 1 1 . .
    C C20 0.2762(3) 0.24413(18) -0.03388(19) 0.0368(7) Uani d . 1 1 . .
    H H20 0.3609 0.2666 -0.0552 0.044 Uiso calc R 1 1 . .
    C C21 0.1300(2) 0.24468(11) 0.27716(14) 0.0361(7) Uani d G 1 1 . .
    H H21 0.0887 0.2789 0.2321 0.043 Uiso calc R 1 1 . .
    C C22 0.2522(2) 0.25765(11) 0.33478(14) 0.0330(6) Uani d G 1 1 . .
    H H22 0.3087 0.3022 0.3359 0.040 Uiso calc R 1 1 . .
    C C23 0.2769(2) 0.19371(12) 0.39046(13) 0.0368(7) Uani d G 1 1 . .
    H H23 0.3532 0.1871 0.4362 0.044 Uiso calc R 1 1 . .
    C C24 0.1700(2) 0.14122(11) 0.36725(14) 0.0426(8) Uani d G 1 1 . .
    H H24 0.1606 0.0925 0.3944 0.051 Uiso calc R 1 1 . .
    C C25 0.07921(19) 0.17272(12) 0.29723(15) 0.0404(8) Uani d G 1 1 . .
    H H25 -0.0029 0.1493 0.2683 0.049 Uiso calc R 1 1 . .
    Co Co1 0.49716(3) 0.167531(17) 0.16344(2) 0.01454(7) Uani d . 1 1 . .
    Co Co2 0.34418(3) 0.054480(17) 0.15636(2) 0.01542(7) Uani d . 1 1 . .
    Co Co3 0.26521(3) 0.172517(18) 0.08131(2) 0.01868(8) Uani d . 1 1 . .
    Co Co4 0.28421(3) 0.162137(17) 0.24862(2) 0.01396(7) Uani d . 1 1 . .
    Si Si1 0.67352(7) 0.00134(4) 0.34501(5) 0.02116(14) Uani d . 1 1 . .
    H H1 0.406(3) 0.1162(16) 0.0821(19) 0.034(8) Uiso d . 1 1 . .
loop_
    _atom_site_aniso_label
    _atom_site_aniso_U_11
    _atom_site_aniso_U_22
    _atom_site_aniso_U_33
    _atom_site_aniso_U_12
    _atom_site_aniso_U_13
    _atom_site_aniso_U_23
    C1 0.0154(11) 0.0123(11) 0.0158(10) -0.0006(9) 0.0036(9) -0.0012(8)
    C2 0.0209(12) 0.0210(12) 0.0181(11) 0.0046(10) 0.0022(9) 0.0015(9)
    C3 0.0307(15) 0.0318(15) 0.0434(17) 0.0071(13) -0.0144(13) 0.0018(13)
    C4 0.0268(14) 0.0311(15) 0.0414(16) 0.0075(12) 0.0097(12) -0.0025(13)
    C5 0.0322(15) 0.0219(13) 0.0438(16) 0.0047(12) -0.0036(13) 0.0063(12)
    C6 0.0329(15) 0.0415(17) 0.0220(13) -0.0215(13) 0.0078(11) 0.0032(12)
    C7 0.0296(14) 0.0212(13) 0.0394(15) -0.0146(11) -0.0034(12) 0.0078(12)
    C8 0.0259(13) 0.0255(14) 0.0312(14) -0.0133(11) 0.0025(11) -0.0092(11)
    C9 0.0168(12) 0.0350(15) 0.0275(13) -0.0114(11) -0.0010(10) -0.0026(11)
    C10 0.0188(12) 0.0326(15) 0.0328(14) -0.0112(11) 0.0093(11) -0.0054(12)
    C11 0.071(2) 0.0227(15) 0.0366(16) -0.0214(15) 0.0100(16) 0.0003(13)
    C12 0.0317(15) 0.0153(13) 0.060(2) -0.0001(11) -0.0059(14) -0.0029(13)
    C13 0.0504(18) 0.0235(15) 0.0390(16) -0.0131(13) 0.0091(14) -0.0161(12)
    C14 0.0482(19) 0.0232(15) 0.063(2) -0.0102(14) -0.0300(17) -0.0059(14)
    C15 0.0242(15) 0.0275(16) 0.111(3) -0.0152(13) 0.0277(18) -0.0272(19)
    C16 0.069(2) 0.049(2) 0.0193(13) 0.0227(18) -0.0176(14) -0.0030(13)
    C17 0.0483(19) 0.0318(16) 0.0479(18) -0.0049(14) -0.0329(15) 0.0054(14)
    C18 0.0261(14) 0.0368(16) 0.0383(16) 0.0044(12) -0.0096(12) 0.0136(13)
    C19 0.0368(15) 0.0255(14) 0.0329(14) 0.0052(12) -0.0089(12) 0.0071(12)
    C20 0.0414(16) 0.0437(18) 0.0248(14) 0.0050(14) -0.0034(12) 0.0179(13)
    C21 0.0432(17) 0.0350(16) 0.0306(15) 0.0294(14) 0.0071(13) 0.0022(12)
    C22 0.0358(15) 0.0259(14) 0.0389(16) 0.0019(12) 0.0161(13) -0.0128(12)
    C23 0.0399(16) 0.0522(19) 0.0182(13) 0.0254(15) 0.0024(12) -0.0103(12)
    C24 0.061(2) 0.0259(15) 0.0446(18) 0.0168(15) 0.0406(16) 0.0113(13)
    C25 0.0162(13) 0.0483(19) 0.058(2) -0.0015(13) 0.0131(13) -0.0214(16)
    Co1 0.01496(15) 0.01619(15) 0.01250(14) -0.00413(13) 0.00114(11)
                                                                    -0.00058(12)
    Co2 0.01599(15) 0.01296(15) 0.01731(15) -0.00182(12) 0.00085(11)
                                                                    -0.00215(12)
    Co3 0.02114(16) 0.01829(16) 0.01602(15) -0.00056(13) -0.00513(12)
                                                                     0.00215(13)
    Co4 0.01403(15) 0.01336(15) 0.01463(14) 0.00218(12) 0.00197(11) 0.00088(12)
    Si1 0.0183(3) 0.0192(3) 0.0257(3) 0.0042(3) -0.0019(3) 0.0018(3)
_geom_special_details
;
All e.s.d.'s (except the e.s.d. in the dihedral angle between two l.s. planes)
are estimated using the full covariance matrix. The cell e.s.d.'s are taken
into account individually in the estimation of e.s.d.'s in distances, angles
and torsion angles; correlations between e.s.d.'s in cell parameters are only
used when they are defined by crystal symmetry. An approximate (isotropic)
treatment of cell e.s.d.'s is used for estimating e.s.d.'s involving l.s.
planes.
;
loop_
    _geom_bond_atom_site_label_1
    _geom_bond_atom_site_label_2
    _geom_bond_site_symmetry_2
    _geom_bond_distance
    _geom_bond_publ_flag
    C1 C2 . 1.505(3) ?
    C1 Co4 . 1.857(2) ?
    C1 Co1 . 1.860(2) ?
    C1 Co2 . 1.860(2) ?
    C2 Si1 . 1.896(2) ?
    C2 H2A . 0.9900 ?
    C2 H2B . 0.9900 ?
    C3 Si1 . 1.866(3) ?
    C3 H3A . 0.9800 ?
    C3 H3B . 0.9800 ?
    C3 H3C . 0.9800 ?
    C4 Si1 . 1.863(3) ?
    C4 H4A . 0.9800 ?
    C4 H4B . 0.9800 ?
    C4 H4C . 0.9800 ?
    C5 Si1 . 1.864(3) ?
    C5 H5A . 0.9800 ?
    C5 H5B . 0.9800 ?
    C5 H5C . 0.9800 ?
    C6 C10 . 1.403(4) ?
    C6 C7 . 1.408(4) ?
    C6 Co1 . 2.100(2) ?
    C6 H6 . 0.9500 ?
    C7 C8 . 1.408(4) ?
    C7 Co1 . 2.084(2) ?
    C7 H7 . 0.9500 ?
    C8 C9 . 1.413(4) ?
    C8 Co1 . 2.061(2) ?
    C8 H8 . 0.9500 ?
    C9 C10 . 1.408(4) ?
    C9 Co1 . 2.079(2) ?
    C9 H9 . 0.9500 ?
    C10 Co1 . 2.106(2) ?
    C10 H10 . 0.9500 ?
    C11 C12 . 1.3914(15) ?
    C11 C15 . 1.3914(15) ?
    C11 Co2 . 2.040(2) ?
    C11 H11 . 0.9500 ?
    C12 C13 . 1.3914(15) ?
    C12 Co2 . 2.098(2) ?
    C12 H12 . 0.9500 ?
    C13 C14 . 1.3914(15) ?
    C13 Co2 . 2.139(2) ?
    C13 H13 . 0.9500 ?
    C14 C15 . 1.3914(15) ?
    C14 Co2 . 2.109(2) ?
    C14 H14 . 0.9500 ?
    C15 Co2 . 2.047(2) ?
    C15 H15 . 0.9500 ?
    C16 C20 . 1.398(4) ?
    C16 C17 . 1.415(5) ?
    C16 Co3 . 2.084(3) ?
    C16 H16 . 0.9500 ?
    C17 C18 . 1.402(4) ?
    C17 Co3 . 2.080(3) ?
    C17 H17 . 0.9500 ?
    C18 C19 . 1.406(4) ?
    C18 Co3 . 2.071(3) ?
    C18 H18 . 0.9500 ?
    C19 C20 . 1.411(4) ?
    C19 Co3 . 2.063(3) ?
    C19 H19 . 0.9500 ?
    C20 Co3 . 2.078(3) ?
    C20 H20 . 0.9500 ?
    C21 C22 . 1.3942(14) ?
    C21 C25 . 1.3942(14) ?
    C21 Co4 . 2.1078(18) ?
    C21 H21 . 0.9500 ?
    C22 C23 . 1.3942(14) ?
    C22 Co4 . 2.1178(19) ?
    C22 H22 . 0.9500 ?
    C23 C24 . 1.3942(14) ?
    C23 Co4 . 2.0973(19) ?
    C23 H23 . 0.9500 ?
    C24 C25 . 1.3942(14) ?
    C24 Co4 . 2.0745(18) ?
    C24 H24 . 0.9500 ?
    C25 Co4 . 2.0810(18) ?
    C25 H25 . 0.9500 ?
    Co1 Co4 . 2.3857(4) ?
    Co1 Co3 . 2.4183(4) ?
    Co1 Co2 . 2.4608(4) ?
    Co1 H1 . 1.67(3) ?
    Co2 Co4 . 2.3959(4) ?
    Co2 Co3 . 2.4445(4) ?
    Co2 H1 . 1.64(3) ?
    Co3 Co4 . 2.3844(4) ?
    Co3 H1 . 1.65(3) ?
loop_
    _geom_angle_atom_site_label_1
    _geom_angle_atom_site_label_2
    _geom_angle_atom_site_label_3
    _geom_angle_site_symmetry_1
    _geom_angle_site_symmetry_3
    _geom_angle
    _geom_angle_publ_flag
    C2 C1 Co4 . . 126.97(15) ?
    C2 C1 Co1 . . 132.04(16) ?
    Co4 C1 Co1 . . 79.87(9) ?
    C2 C1 Co2 . . 134.67(17) ?
    Co4 C1 Co2 . . 80.28(9) ?
    Co1 C1 Co2 . . 82.85(9) ?
    C1 C2 Si1 . . 123.36(16) ?
    C1 C2 H2A . . 106.5 ?
    Si1 C2 H2A . . 106.5 ?
    C1 C2 H2B . . 106.5 ?
    Si1 C2 H2B . . 106.5 ?
    H2A C2 H2B . . 106.5 ?
    Si1 C3 H3A . . 109.5 ?
    Si1 C3 H3B . . 109.5 ?
    H3A C3 H3B . . 109.5 ?
    Si1 C3 H3C . . 109.5 ?
    H3A C3 H3C . . 109.5 ?
    H3B C3 H3C . . 109.5 ?
    Si1 C4 H4A . . 109.5 ?
    Si1 C4 H4B . . 109.5 ?
    H4A C4 H4B . . 109.5 ?
    Si1 C4 H4C . . 109.5 ?
    H4A C4 H4C . . 109.5 ?
    H4B C4 H4C . . 109.5 ?
    Si1 C5 H5A . . 109.5 ?
    Si1 C5 H5B . . 109.5 ?
    H5A C5 H5B . . 109.5 ?
    Si1 C5 H5C . . 109.5 ?
    H5A C5 H5C . . 109.5 ?
    H5B C5 H5C . . 109.5 ?
    C10 C6 C7 . . 108.4(2) ?
    C10 C6 Co1 . . 70.73(14) ?
    C7 C6 Co1 . . 69.73(14) ?
    C10 C6 H6 . . 125.8 ?
    C7 C6 H6 . . 125.8 ?
    Co1 C6 H6 . . 125.3 ?
    C8 C7 C6 . . 107.7(2) ?
    C8 C7 Co1 . . 69.27(14) ?
    C6 C7 Co1 . . 70.94(15) ?
    C8 C7 H7 . . 126.1 ?
    C6 C7 H7 . . 126.1 ?
    Co1 C7 H7 . . 125.2 ?
    C7 C8 C9 . . 108.0(2) ?
    C7 C8 Co1 . . 71.02(14) ?
    C9 C8 Co1 . . 70.72(14) ?
    C7 C8 H8 . . 126.0 ?
    C9 C8 H8 . . 126.0 ?
    Co1 C8 H8 . . 123.9 ?
    C10 C9 C8 . . 107.8(2) ?
    C10 C9 Co1 . . 71.37(14) ?
    C8 C9 Co1 . . 69.37(14) ?
    C10 C9 H9 . . 126.1 ?
    C8 C9 H9 . . 126.1 ?
    Co1 C9 H9 . . 124.8 ?
    C6 C10 C9 . . 108.0(2) ?
    C6 C10 Co1 . . 70.28(14) ?
    C9 C10 Co1 . . 69.31(13) ?
    C6 C10 H10 . . 126.0 ?
    C9 C10 H10 . . 126.0 ?
    Co1 C10 H10 . . 126.0 ?
    C12 C11 C15 . . 108.0 ?
    C12 C11 Co2 . . 72.59(8) ?
    C15 C11 Co2 . . 70.37(8) ?
    C12 C11 H11 . . 126.0 ?
    C15 C11 H11 . . 126.0 ?
    Co2 C11 H11 . . 122.7 ?
    C11 C12 C13 . . 108.0 ?
    C11 C12 Co2 . . 68.15(8) ?
    C13 C12 Co2 . . 72.44(8) ?
    C11 C12 H12 . . 126.0 ?
    C13 C12 H12 . . 126.0 ?
    Co2 C12 H12 . . 125.0 ?
    C12 C13 C14 . . 108.0 ?
    C12 C13 Co2 . . 69.23(8) ?
    C14 C13 Co2 . . 69.70(7) ?
    C12 C13 H13 . . 126.0 ?
    C14 C13 H13 . . 126.0 ?
    Co2 C13 H13 . . 126.6 ?
    C15 C14 C13 . . 108.0 ?
    C15 C14 Co2 . . 68.08(8) ?
    C13 C14 Co2 . . 72.06(7) ?
    C15 C14 H14 . . 126.0 ?
    C13 C14 H14 . . 126.0 ?
    Co2 C14 H14 . . 125.4 ?
    C14 C15 C11 . . 108.0 ?
    C14 C15 Co2 . . 72.83(8) ?
    C11 C15 Co2 . . 69.83(8) ?
    C14 C15 H15 . . 126.0 ?
    C11 C15 H15 . . 126.0 ?
    Co2 C15 H15 . . 123.0 ?
    C20 C16 C17 . . 107.8(3) ?
    C20 C16 Co3 . . 70.12(16) ?
    C17 C16 Co3 . . 69.99(16) ?
    C20 C16 H16 . . 126.1 ?
    C17 C16 H16 . . 126.1 ?
    Co3 C16 H16 . . 125.4 ?
    C18 C17 C16 . . 108.1(3) ?
    C18 C17 Co3 . . 69.90(15) ?
    C16 C17 Co3 . . 70.30(16) ?
    C18 C17 H17 . . 125.9 ?
    C16 C17 H17 . . 125.9 ?
    Co3 C17 H17 . . 125.5 ?
    C17 C18 C19 . . 107.9(3) ?
    C17 C18 Co3 . . 70.63(16) ?
    C19 C18 Co3 . . 69.83(15) ?
    C17 C18 H18 . . 126.0 ?
    C19 C18 H18 . . 126.0 ?
    Co3 C18 H18 . . 125.1 ?
    C18 C19 C20 . . 108.0(3) ?
    C18 C19 Co3 . . 70.41(15) ?
    C20 C19 Co3 . . 70.63(16) ?
    C18 C19 H19 . . 126.0 ?
    C20 C19 H19 . . 126.0 ?
    Co3 C19 H19 . . 124.6 ?
    C16 C20 C19 . . 108.1(3) ?
    C16 C20 Co3 . . 70.62(16) ?
    C19 C20 Co3 . . 69.52(15) ?
    C16 C20 H20 . . 125.9 ?
    C19 C20 H20 . . 125.9 ?
    Co3 C20 H20 . . 125.5 ?
    C22 C21 C25 . . 108.0 ?
    C22 C21 Co4 . . 71.12(7) ?
    C25 C21 Co4 . . 69.52(7) ?
    C22 C21 H21 . . 126.0 ?
    C25 C21 H21 . . 126.0 ?
    Co4 C21 H21 . . 124.9 ?
    C21 C22 C23 . . 108.0 ?
    C21 C22 Co4 . . 70.35(7) ?
    C23 C22 Co4 . . 69.89(7) ?
    C21 C22 H22 . . 126.0 ?
    C23 C22 H22 . . 126.0 ?
    Co4 C22 H22 . . 125.3 ?
    C24 C23 C22 . . 108.0 ?
    C24 C23 Co4 . . 69.59(7) ?
    C22 C23 Co4 . . 71.48(7) ?
    C24 C23 H23 . . 126.0 ?
    C22 C23 H23 . . 126.0 ?
    Co4 C23 H23 . . 124.5 ?
    C23 C24 C25 . . 108.0 ?
    C23 C24 Co4 . . 71.37(7) ?
    C25 C24 Co4 . . 70.65(7) ?
    C23 C24 H24 . . 126.0 ?
    C25 C24 H24 . . 126.0 ?
    Co4 C24 H24 . . 123.6 ?
    C24 C25 C21 . . 108.0 ?
    C24 C25 Co4 . . 70.14(7) ?
    C21 C25 Co4 . . 71.60(7) ?
    C24 C25 H25 . . 126.0 ?
    C21 C25 H25 . . 126.0 ?
    Co4 C25 H25 . . 123.9 ?
    C1 Co1 C8 . . 112.67(10) ?
    C1 Co1 C9 . . 99.67(10) ?
    C8 Co1 C9 . . 39.91(10) ?
    C1 Co1 C7 . . 149.87(10) ?
    C8 Co1 C7 . . 39.70(10) ?
    C9 Co1 C7 . . 66.51(11) ?
    C1 Co1 C6 . . 159.65(11) ?
    C8 Co1 C6 . . 66.26(10) ?
    C9 Co1 C6 . . 65.95(10) ?
    C7 Co1 C6 . . 39.33(11) ?
    C1 Co1 C10 . . 120.90(10) ?
    C8 Co1 C10 . . 66.33(10) ?
    C9 Co1 C10 . . 39.32(10) ?
    C7 Co1 C10 . . 65.94(11) ?
    C6 Co1 C10 . . 38.98(11) ?
    C1 Co1 Co4 . . 50.01(7) ?
    C8 Co1 Co4 . . 103.41(7) ?
    C9 Co1 Co4 . . 125.09(7) ?
    C7 Co1 Co4 . . 114.70(8) ?
    C6 Co1 Co4 . . 149.99(9) ?
    C10 Co1 Co4 . . 164.04(7) ?
    C1 Co1 Co3 . . 96.07(7) ?
    C8 Co1 Co3 . . 123.04(8) ?
    C9 Co1 Co3 . . 160.91(8) ?
    C7 Co1 Co3 . . 94.52(8) ?
    C6 Co1 Co3 . . 101.14(8) ?
    C10 Co1 Co3 . . 136.08(8) ?
    Co4 Co1 Co3 . . 59.510(13) ?
    C1 Co1 Co2 . . 48.58(7) ?
    C8 Co1 Co2 . . 159.48(7) ?
    C9 Co1 Co2 . . 138.96(8) ?
    C7 Co1 Co2 . . 154.06(8) ?
    C6 Co1 Co2 . . 134.26(8) ?
    C10 Co1 Co2 . . 127.58(8) ?
    Co4 Co1 Co2 . . 59.231(12) ?
    Co3 Co1 Co2 . . 60.127(13) ?
    C1 Co1 H1 . . 90.2(9) ?
    C8 Co1 H1 . . 156.0(9) ?
    C9 Co1 H1 . . 146.9(9) ?
    C7 Co1 H1 . . 116.3(9) ?
    C6 Co1 H1 . . 95.0(9) ?
    C10 Co1 H1 . . 109.2(9) ?
    Co4 Co1 H1 . . 85.2(9) ?
    Co3 Co1 H1 . . 42.9(9) ?
    Co2 Co1 H1 . . 41.6(9) ?
    C1 Co2 C11 . . 101.35(9) ?
    C1 Co2 C15 . . 127.21(10) ?
    C11 Co2 C15 . . 39.8 ?
    C1 Co2 C12 . . 109.25(9) ?
    C11 Co2 C12 . . 39.3 ?
    C15 Co2 C12 . . 65.78(7) ?
    C1 Co2 C14 . . 165.93(9) ?
    C11 Co2 C14 . . 65.70(7) ?
    C15 Co2 C14 . . 39.1 ?
    C12 Co2 C14 . . 64.72(7) ?
    C1 Co2 C13 . . 142.97(9) ?
    C11 Co2 C13 . . 65.14(7) ?
    C15 Co2 C13 . . 65.02(7) ?
    C12 Co2 C13 . . 38.3 ?
    C14 Co2 C13 . . 38.2 ?
    C1 Co2 Co4 . . 49.81(7) ?
    C11 Co2 Co4 . . 113.54(6) ?
    C15 Co2 Co4 . . 105.05(6) ?
    C12 Co2 Co4 . . 147.71(6) ?
    C14 Co2 Co4 . . 128.56(6) ?
    C13 Co2 Co4 . . 166.75(6) ?
    C1 Co2 Co3 . . 95.19(7) ?
    C11 Co2 Co3 . . 147.98(7) ?
    C15 Co2 Co3 . . 109.04(7) ?
    C12 Co2 Co3 . . 152.68(6) ?
    C14 Co2 Co3 . . 93.94(6) ?
    C13 Co2 Co3 . . 114.41(6) ?
    Co4 Co2 Co3 . . 59.012(13) ?
    C1 Co2 Co1 . . 48.57(7) ?
    C11 Co2 Co1 . . 148.06(7) ?
    C15 Co2 Co1 . . 162.88(6) ?
    C12 Co2 Co1 . . 130.69(6) ?
    C14 Co2 Co1 . . 145.22(7) ?
    C13 Co2 Co1 . . 129.75(6) ?
    Co4 Co2 Co1 . . 58.824(12) ?
    Co3 Co2 Co1 . . 59.076(13) ?
    C1 Co2 H1 . . 91.1(9) ?
    C11 Co2 H1 . . 160.9(10) ?
    C15 Co2 H1 . . 137.7(9) ?
    C12 Co2 H1 . . 122.8(9) ?
    C14 Co2 H1 . . 102.8(9) ?
    C13 Co2 H1 . . 96.3(10) ?
    Co4 Co2 H1 . . 85.5(10) ?
    Co3 Co2 H1 . . 42.2(9) ?
    Co1 Co2 H1 . . 42.6(9) ?
    C19 Co3 C18 . . 39.76(11) ?
    C19 Co3 C20 . . 39.85(11) ?
    C18 Co3 C20 . . 66.64(11) ?
    C19 Co3 C17 . . 66.45(12) ?
    C18 Co3 C17 . . 39.48(12) ?
    C20 Co3 C17 . . 66.27(12) ?
    C19 Co3 C16 . . 66.54(12) ?
    C18 Co3 C16 . . 66.58(12) ?
    C20 Co3 C16 . . 39.26(12) ?
    C17 Co3 C16 . . 39.71(13) ?
    C19 Co3 Co4 . . 114.04(8) ?
    C18 Co3 Co4 . . 108.14(8) ?
    C20 Co3 Co4 . . 146.05(9) ?
    C17 Co3 Co4 . . 132.14(10) ?
    C16 Co3 Co4 . . 171.61(11) ?
    C19 Co3 Co1 . . 119.41(8) ?
    C18 Co3 Co1 . . 153.00(9) ?
    C20 Co3 Co1 . . 108.97(9) ?
    C17 Co3 Co1 . . 165.60(10) ?
    C16 Co3 Co1 . . 128.08(10) ?
    Co4 Co3 Co1 . . 59.565(12) ?
    C19 Co3 Co2 . . 172.96(8) ?
    C18 Co3 Co2 . . 137.12(8) ?
    C20 Co3 Co2 . . 147.15(9) ?
    C17 Co3 Co2 . . 115.18(9) ?
    C16 Co3 Co2 . . 119.41(9) ?
    Co4 Co3 Co2 . . 59.478(12) ?
    Co1 Co3 Co2 . . 60.797(13) ?
    C19 Co3 H1 . . 143.7(9) ?
    C18 Co3 H1 . . 162.6(9) ?
    C20 Co3 H1 . . 107.7(9) ?
    C17 Co3 H1 . . 123.2(9) ?
    C16 Co3 H1 . . 98.3(9) ?
    Co4 Co3 H1 . . 85.8(9) ?
    Co1 Co3 H1 . . 43.7(9) ?
    Co2 Co3 H1 . . 42.0(9) ?
    C1 Co4 C24 . . 107.14(9) ?
    C1 Co4 C25 . . 142.31(9) ?
    C24 Co4 C25 . . 39.2 ?
    C1 Co4 C23 . . 99.32(8) ?
    C24 Co4 C23 . . 39.0 ?
    C25 Co4 C23 . . 65.35(6) ?
    C1 Co4 C21 . . 162.91(9) ?
    C24 Co4 C21 . . 65.28(6) ?
    C25 Co4 C21 . . 38.9 ?
    C23 Co4 C21 . . 64.88(6) ?
    C1 Co4 C22 . . 124.74(9) ?
    C24 Co4 C22 . . 65.10(6) ?
    C25 Co4 C22 . . 64.99(6) ?
    C23 Co4 C22 . . 38.6 ?
    C21 Co4 C22 . . 38.5 ?
    C1 Co4 Co3 . . 97.29(7) ?
    C24 Co4 Co3 . . 143.97(7) ?
    C25 Co4 Co3 . . 107.40(6) ?
    C23 Co4 Co3 . . 159.19(6) ?
    C21 Co4 Co3 . . 96.89(5) ?
    C22 Co4 Co3 . . 120.66(6) ?
    C1 Co4 Co1 . . 50.11(7) ?
    C24 Co4 Co1 . . 153.79(6) ?
    C25 Co4 Co1 . . 166.68(6) ?
    C23 Co4 Co1 . . 123.01(6) ?
    C21 Co4 Co1 . . 131.90(6) ?
    C22 Co4 Co1 . . 114.02(5) ?
    Co3 Co4 Co1 . . 60.926(13) ?
    C1 Co4 Co2 . . 49.91(7) ?
    C24 Co4 Co2 . . 116.57(6) ?
    C25 Co4 Co2 . . 119.88(6) ?
    C23 Co4 Co2 . . 139.29(6) ?
    C21 Co4 Co2 . . 146.92(6) ?
    C22 Co4 Co2 . . 174.46(6) ?
    Co3 Co4 Co2 . . 61.510(13) ?
    Co1 Co4 Co2 . . 61.945(12) ?
    C4 Si1 C5 . . 109.54(13) ?
    C4 Si1 C3 . . 108.44(14) ?
    C5 Si1 C3 . . 106.86(13) ?
    C4 Si1 C2 . . 114.57(12) ?
    C5 Si1 C2 . . 110.66(12) ?
    C3 Si1 C2 . . 106.43(12) ?
loop_
    _geom_torsion_atom_site_label_1
    _geom_torsion_atom_site_label_2
    _geom_torsion_atom_site_label_3
    _geom_torsion_atom_site_label_4
    _geom_torsion_site_symmetry_1
    _geom_torsion_site_symmetry_2
    _geom_torsion_site_symmetry_3
    _geom_torsion_site_symmetry_4
    _geom_torsion
    _geom_torsion_publ_flag
    Co4 C1 C2 Si1 . . . . 172.95(12) ?
    Co1 C1 C2 Si1 . . . . -74.6(3) ?
    Co2 C1 C2 Si1 . . . . 56.4(3) ?
    C10 C6 C7 C8 . . . . -0.7(3) ?
    Co1 C6 C7 C8 . . . . 59.76(17) ?
    C10 C6 C7 Co1 . . . . -60.43(17) ?
    C6 C7 C8 C9 . . . . 0.5(3) ?
    Co1 C7 C8 C9 . . . . 61.36(17) ?
    C6 C7 C8 Co1 . . . . -60.82(17) ?
    C7 C8 C9 C10 . . . . -0.2(3) ?
    Co1 C8 C9 C10 . . . . 61.34(17) ?
    C7 C8 C9 Co1 . . . . -61.56(17) ?
    C7 C6 C10 C9 . . . . 0.5(3) ?
    Co1 C6 C10 C9 . . . . -59.27(17) ?
    C7 C6 C10 Co1 . . . . 59.80(17) ?
    C8 C9 C10 C6 . . . . -0.2(3) ?
    Co1 C9 C10 C6 . . . . 59.87(17) ?
    C8 C9 C10 Co1 . . . . -60.07(16) ?
    C15 C11 C12 C13 . . . . 0.0 ?
    Co2 C11 C12 C13 . . . . -61.83(8) ?
    C15 C11 C12 Co2 . . . . 61.83(8) ?
    C11 C12 C13 C14 . . . . 0.0 ?
    Co2 C12 C13 C14 . . . . -59.12(8) ?
    C11 C12 C13 Co2 . . . . 59.12(8) ?
    C12 C13 C14 C15 . . . . 0.0 ?
    Co2 C13 C14 C15 . . . . -58.82(8) ?
    C12 C13 C14 Co2 . . . . 58.82(8) ?
    C13 C14 C15 C11 . . . . 0.0 ?
    Co2 C14 C15 C11 . . . . -61.33(8) ?
    C13 C14 C15 Co2 . . . . 61.33(8) ?
    C12 C11 C15 C14 . . . . 0.0 ?
    Co2 C11 C15 C14 . . . . 63.26(8) ?
    C12 C11 C15 Co2 . . . . -63.26(8) ?
    C20 C16 C17 C18 . . . . -0.3(3) ?
    Co3 C16 C17 C18 . . . . 59.89(19) ?
    C20 C16 C17 Co3 . . . . -60.20(19) ?
    C16 C17 C18 C19 . . . . 0.0(3) ?
    Co3 C17 C18 C19 . . . . 60.14(18) ?
    C16 C17 C18 Co3 . . . . -60.14(19) ?
    C17 C18 C19 C20 . . . . 0.3(3) ?
    Co3 C18 C19 C20 . . . . 60.95(18) ?
    C17 C18 C19 Co3 . . . . -60.64(19) ?
    C17 C16 C20 C19 . . . . 0.5(3) ?
    Co3 C16 C20 C19 . . . . -59.62(18) ?
    C17 C16 C20 Co3 . . . . 60.12(19) ?
    C18 C19 C20 C16 . . . . -0.5(3) ?
    Co3 C19 C20 C16 . . . . 60.31(19) ?
    C18 C19 C20 Co3 . . . . -60.81(18) ?
    C25 C21 C22 C23 . . . . 0.0 ?
    Co4 C21 C22 C23 . . . . -60.01(7) ?
    C25 C21 C22 Co4 . . . . 60.01(7) ?
    C21 C22 C23 C24 . . . . 0.0 ?
    Co4 C22 C23 C24 . . . . -60.30(7) ?
    C21 C22 C23 Co4 . . . . 60.30(7) ?
    C22 C23 C24 C25 . . . . 0.0 ?
    Co4 C23 C24 C25 . . . . -61.50(7) ?
    C22 C23 C24 Co4 . . . . 61.50(7) ?
    C23 C24 C25 C21 . . . . 0.0 ?
    Co4 C24 C25 C21 . . . . -61.95(7) ?
    C23 C24 C25 Co4 . . . . 61.95(7) ?
    C22 C21 C25 C24 . . . . 0.0 ?
    Co4 C21 C25 C24 . . . . 61.02(7) ?
    C22 C21 C25 Co4 . . . . -61.02(7) ?
    C2 C1 Co1 C8 . . . . -42.7(2) ?
    Co4 C1 Co1 C8 . . . . 88.72(10) ?
    Co2 C1 Co1 C8 . . . . 170.07(9) ?
    C2 C1 Co1 C9 . . . . -3.2(2) ?
    Co4 C1 Co1 C9 . . . . 128.18(9) ?
    Co2 C1 Co1 C9 . . . . -150.47(9) ?
    C2 C1 Co1 C7 . . . . -62.4(3) ?
    Co4 C1 Co1 C7 . . . . 69.0(2) ?
    Co2 C1 Co1 C7 . . . . 150.33(17) ?
    C2 C1 Co1 C6 . . . . 39.9(4) ?
    Co4 C1 Co1 C6 . . . . 171.3(3) ?
    Co2 C1 Co1 C6 . . . . -107.3(3) ?
    C2 C1 Co1 C10 . . . . 32.4(3) ?
    Co4 C1 Co1 C10 . . . . 163.83(9) ?
    Co2 C1 Co1 C10 . . . . -114.82(10) ?
    C2 C1 Co1 Co4 . . . . -131.4(2) ?
    Co2 C1 Co1 Co4 . . . . 81.35(8) ?
    C2 C1 Co1 Co3 . . . . -172.4(2) ?
    Co4 C1 Co1 Co3 . . . . -40.97(6) ?
    Co2 C1 Co1 Co3 . . . . 40.38(6) ?
    C2 C1 Co1 Co2 . . . . 147.2(3) ?
    Co4 C1 Co1 Co2 . . . . -81.35(8) ?
    C7 C8 Co1 C1 . . . . -164.60(15) ?
    C9 C8 Co1 C1 . . . . 77.54(16) ?
    C7 C8 Co1 C9 . . . . 117.9(2) ?
    C9 C8 Co1 C7 . . . . -117.9(2) ?
    C7 C8 Co1 C6 . . . . 37.53(16) ?
    C9 C8 Co1 C6 . . . . -80.33(17) ?
    C7 C8 Co1 C10 . . . . 80.27(17) ?
    C9 C8 Co1 C10 . . . . -37.58(15) ?
    C7 C8 Co1 Co4 . . . . -112.65(15) ?
    C9 C8 Co1 Co4 . . . . 129.49(14) ?
    C7 C8 Co1 Co3 . . . . -50.50(18) ?
    C9 C8 Co1 Co3 . . . . -168.36(12) ?
    C7 C8 Co1 Co2 . . . . -142.96(19) ?
    C9 C8 Co1 Co2 . . . . 99.2(2) ?
    C10 C9 Co1 C1 . . . . 127.89(17) ?
    C8 C9 Co1 C1 . . . . -113.94(16) ?
    C10 C9 Co1 C8 . . . . -118.2(2) ?
    C10 C9 Co1 C7 . . . . -80.16(18) ?
    C8 C9 Co1 C7 . . . . 38.01(16) ?
    C10 C9 Co1 C6 . . . . -37.01(17) ?
    C8 C9 Co1 C6 . . . . 81.16(17) ?
    C8 C9 Co1 C10 . . . . 118.2(2) ?
    C10 C9 Co1 Co4 . . . . 175.28(13) ?
    C8 C9 Co1 Co4 . . . . -66.55(17) ?
    C10 C9 Co1 Co3 . . . . -87.0(3) ?
    C8 C9 Co1 Co3 . . . . 31.1(3) ?
    C10 C9 Co1 Co2 . . . . 93.63(17) ?
    C8 C9 Co1 Co2 . . . . -148.20(13) ?
    C8 C7 Co1 C1 . . . . 29.2(3) ?
    C6 C7 Co1 C1 . . . . 147.59(19) ?
    C6 C7 Co1 C8 . . . . 118.4(2) ?
    C8 C7 Co1 C9 . . . . -38.21(15) ?
    C6 C7 Co1 C9 . . . . 80.17(17) ?
    C8 C7 Co1 C6 . . . . -118.4(2) ?
    C8 C7 Co1 C10 . . . . -81.35(17) ?
    C6 C7 Co1 C10 . . . . 37.03(16) ?
    C8 C7 Co1 Co4 . . . . 81.13(16) ?
    C6 C7 Co1 Co4 . . . . -160.49(13) ?
    C8 C7 Co1 Co3 . . . . 139.54(15) ?
    C6 C7 Co1 Co3 . . . . -102.08(15) ?
    C8 C7 Co1 Co2 . . . . 151.14(15) ?
    C6 C7 Co1 Co2 . . . . -90.5(2) ?
    C10 C6 Co1 C1 . . . . -10.3(4) ?
    C7 C6 Co1 C1 . . . . -129.3(3) ?
    C10 C6 Co1 C8 . . . . 81.17(17) ?
    C7 C6 Co1 C8 . . . . -37.88(16) ?
    C10 C6 Co1 C9 . . . . 37.33(16) ?
    C7 C6 Co1 C9 . . . . -81.72(17) ?
    C10 C6 Co1 C7 . . . . 119.0(2) ?
    C7 C6 Co1 C10 . . . . -119.0(2) ?
    C10 C6 Co1 Co4 . . . . 156.40(13) ?
    C7 C6 Co1 Co4 . . . . 37.3(2) ?
    C10 C6 Co1 Co3 . . . . -157.47(14) ?
    C7 C6 Co1 Co3 . . . . 83.48(15) ?
    C10 C6 Co1 Co2 . . . . -98.60(16) ?
    C7 C6 Co1 Co2 . . . . 142.36(13) ?
    C6 C10 Co1 C1 . . . . 175.86(15) ?
    C9 C10 Co1 C1 . . . . -65.05(19) ?
    C6 C10 Co1 C8 . . . . -80.95(17) ?
    C9 C10 Co1 C8 . . . . 38.14(17) ?
    C6 C10 Co1 C9 . . . . -119.1(2) ?
    C6 C10 Co1 C7 . . . . -37.36(16) ?
    C9 C10 Co1 C7 . . . . 81.73(18) ?
    C9 C10 Co1 C6 . . . . 119.1(2) ?
    C6 C10 Co1 Co4 . . . . -133.3(3) ?
    C9 C10 Co1 Co4 . . . . -14.2(4) ?
    C6 C10 Co1 Co3 . . . . 32.8(2) ?
    C9 C10 Co1 Co3 . . . . 151.91(13) ?
    C6 C10 Co1 Co2 . . . . 116.68(15) ?
    C9 C10 Co1 Co2 . . . . -124.23(15) ?
    C2 C1 Co2 C11 . . . . 22.2(2) ?
    Co4 C1 Co2 C11 . . . . -111.34(9) ?
    Co1 C1 Co2 C11 . . . . 167.77(8) ?
    C2 C1 Co2 C15 . . . . 55.9(3) ?
    Co4 C1 Co2 C15 . . . . -77.60(12) ?
    Co1 C1 Co2 C15 . . . . -158.49(8) ?
    C2 C1 Co2 C12 . . . . -17.8(2) ?
    Co4 C1 Co2 C12 . . . . -151.31(7) ?
    Co1 C1 Co2 C12 . . . . 127.80(8) ?
    C2 C1 Co2 C14 . . . . 44.3(5) ?
    Co4 C1 Co2 C14 . . . . -89.2(4) ?
    Co1 C1 Co2 C14 . . . . -170.1(3) ?
    C2 C1 Co2 C13 . . . . -41.3(3) ?
    Co4 C1 Co2 C13 . . . . -174.84(10) ?
    Co1 C1 Co2 C13 . . . . 104.26(13) ?
    C2 C1 Co2 Co4 . . . . 133.5(2) ?
    Co1 C1 Co2 Co4 . . . . -80.89(8) ?
    C2 C1 Co2 Co3 . . . . 174.6(2) ?
    Co4 C1 Co2 Co3 . . . . 41.10(6) ?
    Co1 C1 Co2 Co3 . . . . -39.79(6) ?
    C2 C1 Co2 Co1 . . . . -145.6(3) ?
    Co4 C1 Co2 Co1 . . . . 80.89(8) ?
    C12 C11 Co2 C1 . . . . -106.61(10) ?
    C15 C11 Co2 C1 . . . . 136.28(10) ?
    C12 C11 Co2 C15 . . . . 117.1 ?
    C15 C11 Co2 C12 . . . . -117.1 ?
    C12 C11 Co2 C14 . . . . 79.2 ?
    C15 C11 Co2 C14 . . . . -37.9 ?
    C12 C11 Co2 C13 . . . . 36.9 ?
    C15 C11 Co2 C13 . . . . -80.2 ?
    C12 C11 Co2 Co4 . . . . -157.51(7) ?
    C15 C11 Co2 Co4 . . . . 85.38(7) ?
    C12 C11 Co2 Co3 . . . . 133.74(13) ?
    C15 C11 Co2 Co3 . . . . 16.63(13) ?
    C12 C11 Co2 Co1 . . . . -89.13(9) ?
    C15 C11 Co2 Co1 . . . . 153.76(10) ?
    C14 C15 Co2 C1 . . . . -175.56(12) ?
    C11 C15 Co2 C1 . . . . -58.30(11) ?
    C14 C15 Co2 C11 . . . . -117.3 ?
    C14 C15 Co2 C12 . . . . -79.1 ?
    C11 C15 Co2 C12 . . . . 38.2 ?
    C11 C15 Co2 C14 . . . . 117.3 ?
    C14 C15 Co2 C13 . . . . -36.8 ?
    C11 C15 Co2 C13 . . . . 80.5 ?
    C14 C15 Co2 Co4 . . . . 133.86(7) ?
    C11 C15 Co2 Co4 . . . . -108.88(7) ?
    C14 C15 Co2 Co3 . . . . 71.98(7) ?
    C11 C15 Co2 Co3 . . . . -170.76(8) ?
    C14 C15 Co2 Co1 . . . . 115.4(2) ?
    C11 C15 Co2 Co1 . . . . -127.4(2) ?
    C11 C12 Co2 C1 . . . . 84.38(10) ?
    C13 C12 Co2 C1 . . . . -157.19(10) ?
    C13 C12 Co2 C11 . . . . 118.4 ?
    C11 C12 Co2 C15 . . . . -38.7 ?
    C13 C12 Co2 C15 . . . . 79.77(5) ?
    C11 C12 Co2 C14 . . . . -81.87(5) ?
    C13 C12 Co2 C14 . . . . 36.6 ?
    C11 C12 Co2 C13 . . . . -118.4 ?
    C11 C12 Co2 Co4 . . . . 41.03(11) ?
    C13 C12 Co2 Co4 . . . . 159.46(12) ?
    C11 C12 Co2 Co3 . . . . -123.41(17) ?
    C13 C12 Co2 Co3 . . . . -4.98(16) ?
    C11 C12 Co2 Co1 . . . . 135.77(8) ?
    C13 C12 Co2 Co1 . . . . -105.80(8) ?
    C15 C14 Co2 C1 . . . . 14.7(4) ?
    C13 C14 Co2 C1 . . . . -104.0(4) ?
    C15 C14 Co2 C11 . . . . 38.6 ?
    C13 C14 Co2 C11 . . . . -80.08(5) ?
    C13 C14 Co2 C15 . . . . -118.7 ?
    C15 C14 Co2 C12 . . . . 82.06(5) ?
    C13 C14 Co2 C12 . . . . -36.6 ?
    C15 C14 Co2 C13 . . . . 118.7 ?
    C15 C14 Co2 Co4 . . . . -62.94(8) ?
    C13 C14 Co2 Co4 . . . . 178.35(8) ?
    C15 C14 Co2 Co3 . . . . -115.70(8) ?
    C13 C14 Co2 Co3 . . . . 125.59(8) ?
    C15 C14 Co2 Co1 . . . . -152.21(9) ?
    C13 C14 Co2 Co1 . . . . 89.08(9) ?
    C12 C13 Co2 C1 . . . . 37.43(16) ?
    C14 C13 Co2 C1 . . . . 156.95(16) ?
    C12 C13 Co2 C11 . . . . -37.8 ?
    C14 C13 Co2 C11 . . . . 81.68(5) ?
    C12 C13 Co2 C15 . . . . -81.92(5) ?
    C14 C13 Co2 C15 . . . . 37.6 ?
    C14 C13 Co2 C12 . . . . 119.5 ?
    C12 C13 Co2 C14 . . . . -119.5 ?
    C12 C13 Co2 Co4 . . . . -125.1(3) ?
    C14 C13 Co2 Co4 . . . . -5.6(3) ?
    C12 C13 Co2 Co3 . . . . 177.49(8) ?
    C14 C13 Co2 Co3 . . . . -63.00(8) ?
    C12 C13 Co2 Co1 . . . . 108.38(8) ?
    C14 C13 Co2 Co1 . . . . -132.11(8) ?
    C8 Co1 Co2 C1 . . . . -27.0(2) ?
    C9 Co1 Co2 C1 . . . . 47.74(14) ?
    C7 Co1 Co2 C1 . . . . -145.4(2) ?
    C6 Co1 Co2 C1 . . . . 152.38(14) ?
    C10 Co1 Co2 C1 . . . . 100.67(13) ?
    Co4 Co1 Co2 C1 . . . . -61.83(9) ?
    Co3 Co1 Co2 C1 . . . . -132.01(9) ?
    C1 Co1 Co2 C11 . . . . -23.12(15) ?
    C8 Co1 Co2 C11 . . . . -50.1(3) ?
    C9 Co1 Co2 C11 . . . . 24.62(16) ?
    C7 Co1 Co2 C11 . . . . -168.5(2) ?
    C6 Co1 Co2 C11 . . . . 129.26(17) ?
    C10 Co1 Co2 C11 . . . . 77.55(15) ?
    Co4 Co1 Co2 C11 . . . . -84.95(12) ?
    Co3 Co1 Co2 C11 . . . . -155.13(12) ?
    C1 Co1 Co2 C15 . . . . 82.8(3) ?
    C8 Co1 Co2 C15 . . . . 55.8(3) ?
    C9 Co1 Co2 C15 . . . . 130.5(3) ?
    C7 Co1 Co2 C15 . . . . -62.6(3) ?
    C6 Co1 Co2 C15 . . . . -124.8(3) ?
    C10 Co1 Co2 C15 . . . . -176.5(3) ?
    Co4 Co1 Co2 C15 . . . . 21.0(3) ?
    Co3 Co1 Co2 C15 . . . . -49.2(3) ?
    C1 Co1 Co2 C12 . . . . -79.69(12) ?
    C8 Co1 Co2 C12 . . . . -106.7(2) ?
    C9 Co1 Co2 C12 . . . . -31.96(13) ?
    C7 Co1 Co2 C12 . . . . 134.9(2) ?
    C6 Co1 Co2 C12 . . . . 72.69(14) ?
    C10 Co1 Co2 C12 . . . . 20.98(12) ?
    Co4 Co1 Co2 C12 . . . . -141.52(8) ?
    Co3 Co1 Co2 C12 . . . . 148.29(8) ?
    C1 Co1 Co2 C14 . . . . 175.79(14) ?
    C8 Co1 Co2 C14 . . . . 148.8(2) ?
    C9 Co1 Co2 C14 . . . . -136.47(15) ?
    C7 Co1 Co2 C14 . . . . 30.4(2) ?
    C6 Co1 Co2 C14 . . . . -31.83(16) ?
    C10 Co1 Co2 C14 . . . . -83.53(15) ?
    Co4 Co1 Co2 C14 . . . . 113.96(11) ?
    Co3 Co1 Co2 C14 . . . . 43.78(11) ?
    C1 Co1 Co2 C13 . . . . -130.61(12) ?
    C8 Co1 Co2 C13 . . . . -157.6(2) ?
    C9 Co1 Co2 C13 . . . . -82.87(13) ?
    C7 Co1 Co2 C13 . . . . 84.0(2) ?
    C6 Co1 Co2 C13 . . . . 21.77(14) ?
    C10 Co1 Co2 C13 . . . . -29.94(12) ?
    Co4 Co1 Co2 C13 . . . . 167.56(8) ?
    Co3 Co1 Co2 C13 . . . . 97.38(8) ?
    C1 Co1 Co2 Co4 . . . . 61.83(9) ?
    C8 Co1 Co2 Co4 . . . . 34.8(2) ?
    C9 Co1 Co2 Co4 . . . . 109.57(11) ?
    C7 Co1 Co2 Co4 . . . . -83.55(18) ?
    C6 Co1 Co2 Co4 . . . . -145.79(12) ?
    C10 Co1 Co2 Co4 . . . . 162.50(10) ?
    Co3 Co1 Co2 Co4 . . . . -70.183(14) ?
    C1 Co1 Co2 Co3 . . . . 132.01(9) ?
    C8 Co1 Co2 Co3 . . . . 105.0(2) ?
    C9 Co1 Co2 Co3 . . . . 179.75(11) ?
    C7 Co1 Co2 Co3 . . . . -13.36(18) ?
    C6 Co1 Co2 Co3 . . . . -75.61(12) ?
    C10 Co1 Co2 Co3 . . . . -127.31(10) ?
    Co4 Co1 Co2 Co3 . . . . 70.183(14) ?
    C20 C19 Co3 C18 . . . . -118.2(3) ?
    C18 C19 Co3 C20 . . . . 118.2(3) ?
    C18 C19 Co3 C17 . . . . 37.56(18) ?
    C20 C19 Co3 C17 . . . . -80.6(2) ?
    C18 C19 Co3 C16 . . . . 81.0(2) ?
    C20 C19 Co3 C16 . . . . -37.14(18) ?
    C18 C19 Co3 Co4 . . . . -89.81(17) ?
    C20 C19 Co3 Co4 . . . . 152.01(15) ?
    C18 C19 Co3 Co1 . . . . -157.15(15) ?
    C20 C19 Co3 Co1 . . . . 84.67(18) ?
    C18 C19 Co3 Co2 . . . . -67.4(7) ?
    C20 C19 Co3 Co2 . . . . 174.4(6) ?
    C17 C18 Co3 C19 . . . . 118.5(3) ?
    C17 C18 Co3 C20 . . . . 80.5(2) ?
    C19 C18 Co3 C20 . . . . -37.97(17) ?
    C19 C18 Co3 C17 . . . . -118.5(3) ?
    C17 C18 Co3 C16 . . . . 37.55(19) ?
    C19 C18 Co3 C16 . . . . -80.92(19) ?
    C17 C18 Co3 Co4 . . . . -135.47(17) ?
    C19 C18 Co3 Co4 . . . . 106.06(16) ?
    C17 C18 Co3 Co1 . . . . 166.62(17) ?
    C19 C18 Co3 Co1 . . . . 48.2(3) ?
    C17 C18 Co3 Co2 . . . . -71.1(2) ?
    C19 C18 Co3 Co2 . . . . 170.43(13) ?
    C16 C20 Co3 C19 . . . . -118.9(3) ?
    C16 C20 Co3 C18 . . . . -81.0(2) ?
    C19 C20 Co3 C18 . . . . 37.89(17) ?
    C16 C20 Co3 C17 . . . . -37.82(19) ?
    C19 C20 Co3 C17 . . . . 81.12(19) ?
    C19 C20 Co3 C16 . . . . 118.9(3) ?
    C16 C20 Co3 Co4 . . . . -169.07(16) ?
    C19 C20 Co3 Co4 . . . . -50.1(2) ?
    C16 C20 Co3 Co1 . . . . 127.57(17) ?
    C19 C20 Co3 Co1 . . . . -113.49(16) ?
    C16 C20 Co3 Co2 . . . . 62.3(3) ?
    C19 C20 Co3 Co2 . . . . -178.74(13) ?
    C18 C17 Co3 C19 . . . . -37.83(17) ?
    C16 C17 Co3 C19 . . . . 81.08(19) ?
    C16 C17 Co3 C18 . . . . 118.9(3) ?
    C18 C17 Co3 C20 . . . . -81.51(19) ?
    C16 C17 Co3 C20 . . . . 37.40(18) ?
    C18 C17 Co3 C16 . . . . -118.9(3) ?
    C18 C17 Co3 Co4 . . . . 64.0(2) ?
    C16 C17 Co3 Co4 . . . . -177.09(15) ?
    C18 C17 Co3 Co1 . . . . -155.0(3) ?
    C16 C17 Co3 Co1 . . . . -36.1(5) ?
    C18 C17 Co3 Co2 . . . . 134.65(15) ?
    C16 C17 Co3 Co2 . . . . -106.44(17) ?
    C20 C16 Co3 C19 . . . . 37.68(18) ?
    C17 C16 Co3 C19 . . . . -80.85(19) ?
    C20 C16 Co3 C18 . . . . 81.20(19) ?
    C17 C16 Co3 C18 . . . . -37.34(18) ?
    C17 C16 Co3 C20 . . . . -118.5(3) ?
    C20 C16 Co3 C17 . . . . 118.5(3) ?
    C20 C16 Co3 Co4 . . . . 133.5(6) ?
    C17 C16 Co3 Co4 . . . . 15.0(7) ?
    C20 C16 Co3 Co1 . . . . -72.2(2) ?
    C17 C16 Co3 Co1 . . . . 169.27(14) ?
    C20 C16 Co3 Co2 . . . . -146.54(15) ?
    C17 C16 Co3 Co2 . . . . 94.93(18) ?
    C1 Co1 Co3 C19 . . . . 137.85(11) ?
    C8 Co1 Co3 C19 . . . . 15.74(13) ?
    C9 Co1 Co3 C19 . . . . -7.6(2) ?
    C7 Co1 Co3 C19 . . . . -13.89(12) ?
    C6 Co1 Co3 C19 . . . . -53.07(12) ?
    C10 Co1 Co3 C19 . . . . -73.40(14) ?
    Co4 Co1 Co3 C19 . . . . 102.20(9) ?
    Co2 Co1 Co3 C19 . . . . 171.93(9) ?
    C1 Co1 Co3 C18 . . . . 104.69(19) ?
    C8 Co1 Co3 C18 . . . . -17.4(2) ?
    C9 Co1 Co3 C18 . . . . -40.7(3) ?
    C7 Co1 Co3 C18 . . . . -47.05(19) ?
    C6 Co1 Co3 C18 . . . . -86.2(2) ?
    C10 Co1 Co3 C18 . . . . -106.6(2) ?
    Co4 Co1 Co3 C18 . . . . 69.04(18) ?
    Co2 Co1 Co3 C18 . . . . 138.77(18) ?
    C1 Co1 Co3 C20 . . . . -179.72(11) ?
    C8 Co1 Co3 C20 . . . . 58.17(13) ?
    C9 Co1 Co3 C20 . . . . 34.9(2) ?
    C7 Co1 Co3 C20 . . . . 28.53(12) ?
    C6 Co1 Co3 C20 . . . . -10.64(13) ?
    C10 Co1 Co3 C20 . . . . -30.97(15) ?
    Co4 Co1 Co3 C20 . . . . 144.62(9) ?
    Co2 Co1 Co3 C20 . . . . -145.64(9) ?
    C1 Co1 Co3 C17 . . . . -111.6(4) ?
    C8 Co1 Co3 C17 . . . . 126.3(4) ?
    C9 Co1 Co3 C17 . . . . 103.0(4) ?
    C7 Co1 Co3 C17 . . . . 96.7(4) ?
    C6 Co1 Co3 C17 . . . . 57.5(4) ?
    C10 Co1 Co3 C17 . . . . 37.2(4) ?
    Co4 Co1 Co3 C17 . . . . -147.2(4) ?
    Co2 Co1 Co3 C17 . . . . -77.5(4) ?
    C1 Co1 Co3 C16 . . . . -140.14(14) ?
    C8 Co1 Co3 C16 . . . . 97.75(15) ?
    C9 Co1 Co3 C16 . . . . 74.4(2) ?
    C7 Co1 Co3 C16 . . . . 68.12(14) ?
    C6 Co1 Co3 C16 . . . . 28.95(15) ?
    C10 Co1 Co3 C16 . . . . 8.61(16) ?
    Co4 Co1 Co3 C16 . . . . -175.79(12) ?
    Co2 Co1 Co3 C16 . . . . -106.06(12) ?
    C1 Co1 Co3 Co4 . . . . 35.66(7) ?
    C8 Co1 Co3 Co4 . . . . -86.45(9) ?
    C9 Co1 Co3 Co4 . . . . -109.8(2) ?
    C7 Co1 Co3 Co4 . . . . -116.09(8) ?
    C6 Co1 Co3 Co4 . . . . -155.26(8) ?
    C10 Co1 Co3 Co4 . . . . -175.60(11) ?
    Co2 Co1 Co3 Co4 . . . . 69.732(13) ?
    C1 Co1 Co3 Co2 . . . . -34.08(7) ?
    C8 Co1 Co3 Co2 . . . . -156.18(9) ?
    C9 Co1 Co3 Co2 . . . . -179.5(2) ?
    C7 Co1 Co3 Co2 . . . . 174.18(8) ?
    C6 Co1 Co3 Co2 . . . . 135.01(8) ?
    C10 Co1 Co3 Co2 . . . . 114.67(11) ?
    Co4 Co1 Co3 Co2 . . . . -69.732(13) ?
    C1 Co2 Co3 C19 . . . . -59.7(7) ?
    C11 Co2 Co3 C19 . . . . 61.5(7) ?
    C15 Co2 Co3 C19 . . . . 72.7(7) ?
    C12 Co2 Co3 C19 . . . . 146.6(7) ?
    C14 Co2 Co3 C19 . . . . 109.6(7) ?
    C13 Co2 Co3 C19 . . . . 143.2(7) ?
    Co4 Co2 Co3 C19 . . . . -23.8(7) ?
    Co1 Co2 Co3 C19 . . . . -93.7(7) ?
    C1 Co2 Co3 C18 . . . . -119.89(14) ?
    C11 Co2 Co3 C18 . . . . 1.29(17) ?
    C15 Co2 Co3 C18 . . . . 12.46(15) ?
    C12 Co2 Co3 C18 . . . . 86.34(18) ?
    C14 Co2 Co3 C18 . . . . 49.40(15) ?
    C13 Co2 Co3 C18 . . . . 82.95(14) ?
    Co4 Co2 Co3 C18 . . . . -84.04(13) ?
    Co1 Co2 Co3 C18 . . . . -153.91(13) ?
    C1 Co2 Co3 C20 . . . . 113.70(17) ?
    C11 Co2 Co3 C20 . . . . -125.1(2) ?
    C15 Co2 Co3 C20 . . . . -113.94(18) ?
    C12 Co2 Co3 C20 . . . . -40.1(2) ?
    C14 Co2 Co3 C20 . . . . -77.00(18) ?
    C13 Co2 Co3 C20 . . . . -43.45(17) ?
    Co4 Co2 Co3 C20 . . . . 149.56(16) ?
    Co1 Co2 Co3 C20 . . . . 79.69(16) ?
    C1 Co2 Co3 C17 . . . . -161.55(13) ?
    C11 Co2 Co3 C17 . . . . -40.37(16) ?
    C15 Co2 Co3 C17 . . . . -29.20(13) ?
    C12 Co2 Co3 C17 . . . . 44.68(17) ?
    C14 Co2 Co3 C17 . . . . 7.74(13) ?
    C13 Co2 Co3 C17 . . . . 41.29(13) ?
    Co4 Co2 Co3 C17 . . . . -125.69(11) ?
    Co1 Co2 Co3 C17 . . . . 164.43(11) ?
    C1 Co2 Co3 C16 . . . . 153.75(14) ?
    C11 Co2 Co3 C16 . . . . -85.07(16) ?
    C15 Co2 Co3 C16 . . . . -73.90(14) ?
    C12 Co2 Co3 C16 . . . . -0.02(17) ?
    C14 Co2 Co3 C16 . . . . -36.96(14) ?
    C13 Co2 Co3 C16 . . . . -3.41(13) ?
    Co4 Co2 Co3 C16 . . . . -170.40(12) ?
    Co1 Co2 Co3 C16 . . . . 119.73(12) ?
    C1 Co2 Co3 Co4 . . . . -35.86(6) ?
    C11 Co2 Co3 Co4 . . . . 85.33(11) ?
    C15 Co2 Co3 Co4 . . . . 96.50(7) ?
    C12 Co2 Co3 Co4 . . . . 170.38(13) ?
    C14 Co2 Co3 Co4 . . . . 133.43(7) ?
    C13 Co2 Co3 Co4 . . . . 166.99(6) ?
    Co1 Co2 Co3 Co4 . . . . -69.871(13) ?
    C1 Co2 Co3 Co1 . . . . 34.01(6) ?
    C11 Co2 Co3 Co1 . . . . 155.20(11) ?
    C15 Co2 Co3 Co1 . . . . 166.37(7) ?
    C12 Co2 Co3 Co1 . . . . -119.75(13) ?
    C14 Co2 Co3 Co1 . . . . -156.70(7) ?
    C13 Co2 Co3 Co1 . . . . -123.14(6) ?
    Co4 Co2 Co3 Co1 . . . . 69.871(13) ?
    C2 C1 Co4 C24 . . . . -29.2(2) ?
    Co1 C1 Co4 C24 . . . . -164.98(8) ?
    Co2 C1 Co4 C24 . . . . 110.63(8) ?
    C2 C1 Co4 C25 . . . . -51.2(3) ?
    Co1 C1 Co4 C25 . . . . 173.00(10) ?
    Co2 C1 Co4 C25 . . . . 88.61(14) ?
    C2 C1 Co4 C23 . . . . 10.2(2) ?
    Co1 C1 Co4 C23 . . . . -125.61(8) ?
    Co2 C1 Co4 C23 . . . . 150.00(8) ?
    C2 C1 Co4 C21 . . . . 31.7(4) ?
    Co1 C1 Co4 C21 . . . . -104.1(3) ?
    Co2 C1 Co4 C21 . . . . 171.5(3) ?
    C2 C1 Co4 C22 . . . . 42.0(2) ?
    Co1 C1 Co4 C22 . . . . -93.79(10) ?
    Co2 C1 Co4 C22 . . . . -178.18(7) ?
    C2 C1 Co4 Co3 . . . . 177.62(19) ?
    Co1 C1 Co4 Co3 . . . . 41.81(6) ?
    Co2 C1 Co4 Co3 . . . . -42.59(6) ?
    C2 C1 Co4 Co1 . . . . 135.8(2) ?
    Co2 C1 Co4 Co1 . . . . -84.39(8) ?
    C2 C1 Co4 Co2 . . . . -139.8(2) ?
    Co1 C1 Co4 Co2 . . . . 84.39(8) ?
    C23 C24 Co4 C1 . . . . 83.61(10) ?
    C25 C24 Co4 C1 . . . . -158.74(10) ?
    C23 C24 Co4 C25 . . . . -117.6 ?
    C25 C24 Co4 C23 . . . . 117.6 ?
    C23 C24 Co4 C21 . . . . -80.0 ?
    C25 C24 Co4 C21 . . . . 37.7 ?
    C23 C24 Co4 C22 . . . . -37.3 ?
    C25 C24 Co4 C22 . . . . 80.3 ?
    C23 C24 Co4 Co3 . . . . -145.86(11) ?
    C25 C24 Co4 Co3 . . . . -28.21(10) ?
    C23 C24 Co4 Co1 . . . . 56.86(12) ?
    C25 C24 Co4 Co1 . . . . 174.51(13) ?
    C23 C24 Co4 Co2 . . . . 136.79(6) ?
    C25 C24 Co4 Co2 . . . . -105.56(6) ?
    C24 C25 Co4 C1 . . . . 34.52(15) ?
    C21 C25 Co4 C1 . . . . 152.31(15) ?
    C21 C25 Co4 C24 . . . . 117.8 ?
    C24 C25 Co4 C23 . . . . -37.9 ?
    C21 C25 Co4 C23 . . . . 79.9 ?
    C24 C25 Co4 C21 . . . . -117.8 ?
    C24 C25 Co4 C22 . . . . -80.6 ?
    C21 C25 Co4 C22 . . . . 37.2 ?
    C24 C25 Co4 Co3 . . . . 163.06(7) ?
    C21 C25 Co4 Co3 . . . . -79.14(7) ?
    C24 C25 Co4 Co1 . . . . -169.4(3) ?
    C21 C25 Co4 Co1 . . . . -51.6(2) ?
    C24 C25 Co4 Co2 . . . . 96.41(6) ?
    C21 C25 Co4 Co2 . . . . -145.79(6) ?
    C24 C23 Co4 C1 . . . . -105.77(10) ?
    C22 C23 Co4 C1 . . . . 136.04(10) ?
    C22 C23 Co4 C24 . . . . -118.2 ?
    C24 C23 Co4 C25 . . . . 38.0 ?
    C22 C23 Co4 C25 . . . . -80.2 ?
    C24 C23 Co4 C21 . . . . 81.1 ?
    C22 C23 Co4 C21 . . . . -37.1 ?
    C24 C23 Co4 C22 . . . . 118.2 ?
    C24 C23 Co4 Co3 . . . . 111.7(2) ?
    C22 C23 Co4 Co3 . . . . -6.5(2) ?
    C24 C23 Co4 Co1 . . . . -153.83(7) ?
    C22 C23 Co4 Co1 . . . . 87.98(7) ?
    C24 C23 Co4 Co2 . . . . -69.86(8) ?
    C22 C23 Co4 Co2 . . . . 171.96(8) ?
    C22 C21 Co4 C1 . . . . 13.6(3) ?
    C25 C21 Co4 C1 . . . . -104.8(3) ?
    C22 C21 Co4 C24 . . . . 80.4 ?
    C25 C21 Co4 C24 . . . . -38.0 ?
    C22 C21 Co4 C25 . . . . 118.4 ?
    C22 C21 Co4 C23 . . . . 37.2 ?
    C25 C21 Co4 C23 . . . . -81.2 ?
    C25 C21 Co4 C22 . . . . -118.4 ?
    C22 C21 Co4 Co3 . . . . -132.29(7) ?
    C25 C21 Co4 Co3 . . . . 109.27(8) ?
    C22 C21 Co4 Co1 . . . . -75.60(8) ?
    C25 C21 Co4 Co1 . . . . 165.96(8) ?
    C22 C21 Co4 Co2 . . . . -178.29(10) ?
    C25 C21 Co4 Co2 . . . . 63.27(9) ?
    C21 C22 Co4 C1 . . . . -175.16(11) ?
    C23 C22 Co4 C1 . . . . -56.47(11) ?
    C21 C22 Co4 C24 . . . . -81.0 ?
    C23 C22 Co4 C24 . . . . 37.7 ?
    C21 C22 Co4 C25 . . . . -37.5 ?
    C23 C22 Co4 C25 . . . . 81.2 ?
    C21 C22 Co4 C23 . . . . -118.7 ?
    C23 C22 Co4 C21 . . . . 118.7 ?
    C21 C22 Co4 Co3 . . . . 58.63(8) ?
    C23 C22 Co4 Co3 . . . . 177.32(8) ?
    C21 C22 Co4 Co1 . . . . 127.88(7) ?
    C23 C22 Co4 Co1 . . . . -113.43(7) ?
    C21 C22 Co4 Co2 . . . . 170.3(6) ?
    C23 C22 Co4 Co2 . . . . -71.1(6) ?
    C19 Co3 Co4 C1 . . . . -147.02(11) ?
    C18 Co3 Co4 C1 . . . . 170.68(11) ?
    C20 Co3 Co4 C1 . . . . -114.43(16) ?
    C17 Co3 Co4 C1 . . . . 133.71(14) ?
    C16 Co3 Co4 C1 . . . . 120.9(6) ?
    Co1 Co3 Co4 C1 . . . . -35.82(7) ?
    Co2 Co3 Co4 C1 . . . . 36.09(7) ?
    C19 Co3 Co4 C24 . . . . 80.06(13) ?
    C18 Co3 Co4 C24 . . . . 37.75(13) ?
    C20 Co3 Co4 C24 . . . . 112.64(18) ?
    C17 Co3 Co4 C24 . . . . 0.79(15) ?
    C16 Co3 Co4 C24 . . . . -12.1(6) ?
    Co1 Co3 Co4 C24 . . . . -168.74(10) ?
    Co2 Co3 Co4 C24 . . . . -96.83(9) ?
    C19 Co3 Co4 C25 . . . . 61.81(11) ?
    C18 Co3 Co4 C25 . . . . 19.50(11) ?
    C20 Co3 Co4 C25 . . . . 94.39(16) ?
    C17 Co3 Co4 C25 . . . . -17.46(13) ?
    C16 Co3 Co4 C25 . . . . -30.3(6) ?
    Co1 Co3 Co4 C25 . . . . 173.01(6) ?
    Co2 Co3 Co4 C25 . . . . -115.09(6) ?
    C19 Co3 Co4 C23 . . . . -4.26(19) ?
    C18 Co3 Co4 C23 . . . . -46.56(19) ?
    C20 Co3 Co4 C23 . . . . 28.3(2) ?
    C17 Co3 Co4 C23 . . . . -83.5(2) ?
    C16 Co3 Co4 C23 . . . . -96.4(6) ?
    Co1 Co3 Co4 C23 . . . . 106.94(17) ?
    Co2 Co3 Co4 C23 . . . . 178.85(17) ?
    C19 Co3 Co4 C21 . . . . 23.43(10) ?
    C18 Co3 Co4 C21 . . . . -18.88(11) ?
    C20 Co3 Co4 C21 . . . . 56.01(16) ?
    C17 Co3 Co4 C21 . . . . -55.84(13) ?
    C16 Co3 Co4 C21 . . . . -68.7(6) ?
    Co1 Co3 Co4 C21 . . . . 134.62(6) ?
    Co2 Co3 Co4 C21 . . . . -153.47(6) ?
    C19 Co3 Co4 C22 . . . . -8.97(11) ?
    C18 Co3 Co4 C22 . . . . -51.27(11) ?
    C20 Co3 Co4 C22 . . . . 23.62(16) ?
    C17 Co3 Co4 C22 . . . . -88.23(13) ?
    C16 Co3 Co4 C22 . . . . -101.1(6) ?
    Co1 Co3 Co4 C22 . . . . 102.23(6) ?
    Co2 Co3 Co4 C22 . . . . 174.14(6) ?
    C19 Co3 Co4 Co1 . . . . -111.20(9) ?
    C18 Co3 Co4 Co1 . . . . -153.50(9) ?
    C20 Co3 Co4 Co1 . . . . -78.61(15) ?
    C17 Co3 Co4 Co1 . . . . 169.54(12) ?
    C16 Co3 Co4 Co1 . . . . 156.7(6) ?
    Co2 Co3 Co4 Co1 . . . . 71.910(14) ?
    C19 Co3 Co4 Co2 . . . . 176.89(9) ?
    C18 Co3 Co4 Co2 . . . . 134.59(9) ?
    C20 Co3 Co4 Co2 . . . . -150.52(15) ?
    C17 Co3 Co4 Co2 . . . . 97.63(12) ?
    C16 Co3 Co4 Co2 . . . . 84.8(6) ?
    Co1 Co3 Co4 Co2 . . . . -71.910(14) ?
    C8 Co1 Co4 C1 . . . . -108.49(12) ?
    C9 Co1 Co4 C1 . . . . -71.26(13) ?
    C7 Co1 Co4 C1 . . . . -148.95(12) ?
    C6 Co1 Co4 C1 . . . . -173.99(17) ?
    C10 Co1 Co4 C1 . . . . -60.3(3) ?
    Co3 Co1 Co4 C1 . . . . 130.84(9) ?
    Co2 Co1 Co4 C1 . . . . 59.63(9) ?
    C1 Co1 Co4 C24 . . . . 34.09(16) ?
    C8 Co1 Co4 C24 . . . . -74.40(16) ?
    C9 Co1 Co4 C24 . . . . -37.16(17) ?
    C7 Co1 Co4 C24 . . . . -114.86(16) ?
    C6 Co1 Co4 C24 . . . . -139.9(2) ?
    C10 Co1 Co4 C24 . . . . -26.2(3) ?
    Co3 Co1 Co4 C24 . . . . 164.93(13) ?
    Co2 Co1 Co4 C24 . . . . 93.73(13) ?
    C1 Co1 Co4 C25 . . . . -161.1(3) ?
    C8 Co1 Co4 C25 . . . . 90.4(3) ?
    C9 Co1 Co4 C25 . . . . 127.6(3) ?
    C7 Co1 Co4 C25 . . . . 49.9(3) ?
    C6 Co1 Co4 C25 . . . . 24.9(3) ?
    C10 Co1 Co4 C25 . . . . 138.5(4) ?
    Co3 Co1 Co4 C25 . . . . -30.3(2) ?
    Co2 Co1 Co4 C25 . . . . -101.5(3) ?
    C1 Co1 Co4 C23 . . . . 73.06(11) ?
    C8 Co1 Co4 C23 . . . . -35.43(11) ?
    C9 Co1 Co4 C23 . . . . 1.81(12) ?
    C7 Co1 Co4 C23 . . . . -75.89(11) ?
    C6 Co1 Co4 C23 . . . . -100.92(16) ?
    C10 Co1 Co4 C23 . . . . 12.7(3) ?
    Co3 Co1 Co4 C23 . . . . -156.10(7) ?
    Co2 Co1 Co4 C23 . . . . 132.70(7) ?
    C1 Co1 Co4 C21 . . . . 157.48(12) ?
    C8 Co1 Co4 C21 . . . . 48.99(11) ?
    C9 Co1 Co4 C21 . . . . 86.23(12) ?
    C7 Co1 Co4 C21 . . . . 8.53(11) ?
    C6 Co1 Co4 C21 . . . . -16.50(17) ?
    C10 Co1 Co4 C21 . . . . 97.2(3) ?
    Co3 Co1 Co4 C21 . . . . -71.68(8) ?
    Co2 Co1 Co4 C21 . . . . -142.88(8) ?
    C1 Co1 Co4 C22 . . . . 116.14(11) ?
    C8 Co1 Co4 C22 . . . . 7.65(10) ?
    C9 Co1 Co4 C22 . . . . 44.89(11) ?
    C7 Co1 Co4 C22 . . . . -32.81(10) ?
    C6 Co1 Co4 C22 . . . . -57.84(16) ?
    C10 Co1 Co4 C22 . . . . 55.8(3) ?
    Co3 Co1 Co4 C22 . . . . -113.02(6) ?
    Co2 Co1 Co4 C22 . . . . 175.77(6) ?
    C1 Co1 Co4 Co3 . . . . -130.84(9) ?
    C8 Co1 Co4 Co3 . . . . 120.67(8) ?
    C9 Co1 Co4 Co3 . . . . 157.91(10) ?
    C7 Co1 Co4 Co3 . . . . 80.21(8) ?
    C6 Co1 Co4 Co3 . . . . 55.17(15) ?
    C10 Co1 Co4 Co3 . . . . 168.8(3) ?
    Co2 Co1 Co4 Co3 . . . . -71.208(14) ?
    C1 Co1 Co4 Co2 . . . . -59.63(9) ?
    C8 Co1 Co4 Co2 . . . . -168.12(8) ?
    C9 Co1 Co4 Co2 . . . . -130.89(10) ?
    C7 Co1 Co4 Co2 . . . . 151.42(8) ?
    C6 Co1 Co4 Co2 . . . . 126.38(15) ?
    C10 Co1 Co4 Co2 . . . . -120.0(3) ?
    Co3 Co1 Co4 Co2 . . . . 71.208(14) ?
    C11 Co2 Co4 C1 . . . . 85.00(11) ?
    C15 Co2 Co4 C1 . . . . 126.35(12) ?
    C12 Co2 Co4 C1 . . . . 58.05(14) ?
    C14 Co2 Co4 C1 . . . . 161.89(12) ?
    C13 Co2 Co4 C1 . . . . 166.3(3) ?
    Co3 Co2 Co4 C1 . . . . -130.21(9) ?
    Co1 Co2 Co4 C1 . . . . -59.92(9) ?
    C1 Co2 Co4 C24 . . . . -90.56(11) ?
    C11 Co2 Co4 C24 . . . . -5.56(11) ?
    C15 Co2 Co4 C24 . . . . 35.79(11) ?
    C12 Co2 Co4 C24 . . . . -32.51(13) ?
    C14 Co2 Co4 C24 . . . . 71.34(11) ?
    C13 Co2 Co4 C24 . . . . 75.8(3) ?
    Co3 Co2 Co4 C24 . . . . 139.24(7) ?
    Co1 Co2 Co4 C24 . . . . -150.48(7) ?
    C1 Co2 Co4 C25 . . . . -135.17(11) ?
    C11 Co2 Co4 C25 . . . . -50.17(11) ?
    C15 Co2 Co4 C25 . . . . -8.82(11) ?
    C12 Co2 Co4 C25 . . . . -77.12(13) ?
    C14 Co2 Co4 C25 . . . . 26.72(11) ?
    C13 Co2 Co4 C25 . . . . 31.2(3) ?
    Co3 Co2 Co4 C25 . . . . 94.62(7) ?
    Co1 Co2 Co4 C25 . . . . 164.91(7) ?
    C1 Co2 Co4 C23 . . . . -49.17(12) ?
    C11 Co2 Co4 C23 . . . . 35.83(12) ?
    C15 Co2 Co4 C23 . . . . 77.18(12) ?
    C12 Co2 Co4 C23 . . . . 8.88(14) ?
    C14 Co2 Co4 C23 . . . . 112.73(12) ?
    C13 Co2 Co4 C23 . . . . 117.2(3) ?
    Co3 Co2 Co4 C23 . . . . -179.37(9) ?
    Co1 Co2 Co4 C23 . . . . -109.09(9) ?
    C1 Co2 Co4 C21 . . . . -175.45(14) ?
    C11 Co2 Co4 C21 . . . . -90.45(13) ?
    C15 Co2 Co4 C21 . . . . -49.10(13) ?
    C12 Co2 Co4 C21 . . . . -117.40(15) ?
    C14 Co2 Co4 C21 . . . . -13.56(14) ?
    C13 Co2 Co4 C21 . . . . -9.1(3) ?
    Co3 Co2 Co4 C21 . . . . 54.34(11) ?
    Co1 Co2 Co4 C21 . . . . 124.63(11) ?
    C1 Co2 Co4 C22 . . . . 15.7(6) ?
    C11 Co2 Co4 C22 . . . . 100.7(6) ?
    C15 Co2 Co4 C22 . . . . 142.0(6) ?
    C12 Co2 Co4 C22 . . . . 73.7(6) ?
    C14 Co2 Co4 C22 . . . . 177.6(6) ?
    C13 Co2 Co4 C22 . . . . -178.0(6) ?
    Co3 Co2 Co4 C22 . . . . -114.5(6) ?
    Co1 Co2 Co4 C22 . . . . -44.2(6) ?
    C1 Co2 Co4 Co3 . . . . 130.21(9) ?
    C11 Co2 Co4 Co3 . . . . -144.80(8) ?
    C15 Co2 Co4 Co3 . . . . -103.45(8) ?
    C12 Co2 Co4 Co3 . . . . -171.74(11) ?
    C14 Co2 Co4 Co3 . . . . -67.90(9) ?
    C13 Co2 Co4 Co3 . . . . -63.5(3) ?
    Co1 Co2 Co4 Co3 . . . . 70.289(14) ?
    C1 Co2 Co4 Co1 . . . . 59.92(9) ?
    C11 Co2 Co4 Co1 . . . . 144.92(8) ?
    C15 Co2 Co4 Co1 . . . . -173.73(8) ?
    C12 Co2 Co4 Co1 . . . . 117.97(11) ?
    C14 Co2 Co4 Co1 . . . . -138.19(9) ?
    C13 Co2 Co4 Co1 . . . . -133.7(3) ?
    Co3 Co2 Co4 Co1 . . . . -70.289(14) ?
    C1 C2 Si1 C4 . . . . 25.0(2) ?
    C1 C2 Si1 C5 . . . . -99.4(2) ?
    C1 C2 Si1 C3 . . . . 144.8(2) ?
data_Global
_journal_date_recd_electronic     2013-10-28
_journal_date_accepted     2013-11-06
_journal_name_full     'Acta Crystallographica, Section E'
_journal_year     2013
_journal_volume     69
_journal_issue     12
_journal_page_first     m651
_journal_page_last     m651
_journal_paper_category     QM
_journal_paper_doi     10.1107/S1600536813030432
_journal_coeditor_code     PK2502
_publ_contact_author_name     'Martin Haehnel'
_publ_contact_author_address
;
Leibniz-Institut f\"ur Katalyse e. V. an der Universit\"at Rostock
Albert-Einstein-Strasse 29a
18059 Rostock
Germany
;
_publ_contact_author_email     martin.haehnel@catalysis.de
_publ_contact_author_fax     '+49(381)128151354'
_publ_contact_author_phone     '+49(381)1281354'
_publ_section_title
;\
(\m~3~-Hydrido)[\m~3~-2-(trimethylsilyl)ethylidyne-\
\k^3^<i>C</i>^1^:<i>C</i>^1^:<i>C</i>^1^]tetrakis[(\h^5^-\
cyclopentadienyl)cobalt(II)]
;
loop_
    _publ_author_name
    _publ_author_address
    'Haehnel, Martin'
;
Leibniz-Institut f\"ur Katalyse e. V. an der Universit\"at Rostock
Albert-Einstein-Strasse 29a
18059 Rostock
Germany
;
    'Spannenberg, Anke'
;
Leibniz-Institut f\"ur Katalyse e. V. an der Universit\"at Rostock
Albert-Einstein-Strasse 29a
18059 Rostock
Germany
;
    'Rosenthal, Uwe'
;
Leibniz-Institut f\"ur Katalyse e. V. an der Universit\"at Rostock
Albert-Einstein-Strasse 29a
18059 Rostock
Germany
;
_iucr_refine_instructions_details
;
TITL AX0289_multiscan_m in P2(1)/n
CELL 0.71073 9.3691 17.7016 14.2208 90.000 92.779 90.000
ZERR 4.00 0.0004 0.0008 0.0007 0.000 0.003 0.000
LATT 1
SYMM -x+1/2, y+1/2, -z+1/2
SFAC C  H  Si Co
UNIT 100 128 4 16
OMIT  -4.00  56.00
OMIT  -1   0   1
L.S. 14
ACTA
BOND $H
FMAP 2
PLAN -10
CONF
HTAB
TEMP -123.150
WGHT    0.018100    2.163300
FVAR       0.10060
C1    1    0.444906    0.100649    0.256559    11.00000    0.01537    0.01230 =
         0.01580   -0.00118    0.00361   -0.00056
C2    1    0.522706    0.072788    0.344916    11.00000    0.02089    0.02100 =
         0.01814    0.00151    0.00225    0.00459
AFIX  23
H2A   2    0.449224    0.051426    0.385008    11.00000   -1.20000
H2B   2    0.561437    0.118076    0.378073    11.00000   -1.20000
AFIX   0
C3    1    0.802349    0.028617    0.443367    11.00000    0.03075    0.03184 =
         0.04338    0.00185   -0.01436    0.00706
AFIX 137
H3A   2    0.752327    0.031155    0.502230    11.00000   -1.50000
H3B   2    0.843588    0.078131    0.430056    11.00000   -1.50000
H3C   2    0.878786   -0.009111    0.449466    11.00000   -1.50000
AFIX   0
C4    1    0.771170   -0.001796    0.234007    11.00000    0.02684    0.03113 =
         0.04141   -0.00251    0.00974    0.00750
AFIX 137
H4A   2    0.832349   -0.046705    0.234171    11.00000   -1.50000
H4B   2    0.830265    0.043618    0.229482    11.00000   -1.50000
H4C   2    0.702252   -0.003952    0.179988    11.00000   -1.50000
AFIX   0
C5    1    0.606863   -0.094950    0.372601    11.00000    0.03224    0.02192 =
         0.04384    0.00631   -0.00356    0.00467
AFIX 137
H5A   2    0.688196   -0.129054    0.384274    11.00000   -1.50000
H5B   2    0.546925   -0.113773    0.319263    11.00000   -1.50000
H5C   2    0.550417   -0.092658    0.428773    11.00000   -1.50000
AFIX   0
C6    1    0.624496    0.222440    0.066936    11.00000    0.03287    0.04149 =
         0.02200    0.00320    0.00775   -0.02148
AFIX  43
H6    2    0.613463    0.218363    0.000370    11.00000   -1.20000
AFIX   0
C7    1    0.556533    0.275797    0.123018    11.00000    0.02964    0.02120 =
         0.03942    0.00777   -0.00344   -0.01456
AFIX  43
H7    2    0.492530    0.314248    0.101024    11.00000   -1.20000
AFIX   0
C8    1    0.600441    0.261943    0.217533    11.00000    0.02592    0.02546 =
         0.03123   -0.00922    0.00248   -0.01326
AFIX  43
H8    2    0.570626    0.289196    0.270682    11.00000   -1.20000
AFIX   0
C9    1    0.696626    0.200405    0.219502    11.00000    0.01683    0.03496 =
         0.02749   -0.00258   -0.00099   -0.01138
AFIX  43
H9    2    0.743110    0.179087    0.274117    11.00000   -1.20000
AFIX   0
C10   1    0.711302    0.176309    0.126089    11.00000    0.01883    0.03256 =
         0.03279   -0.00544    0.00930   -0.01125
AFIX  43
H10   2    0.769704    0.135921    0.106548    11.00000   -1.20000
AFIX   9
C11   1    0.289865   -0.046024    0.215123    11.00000    0.07131    0.02271 =
         0.03656    0.00032    0.00997   -0.02142
AFIX  43
H11   2    0.295349   -0.054524    0.281160    11.00000   -1.20000
AFIX   5
C12   1    0.397366   -0.060578    0.153437    11.00000    0.03166    0.01531 =
         0.05990   -0.00295   -0.00588   -0.00011
AFIX  43
H12   2    0.489134   -0.080760    0.169962    11.00000   -1.20000
AFIX   5
C13   1    0.346862   -0.040383    0.063298    11.00000    0.05044    0.02348 =
         0.03896   -0.01611    0.00915   -0.01308
AFIX  43
H13   2    0.398094   -0.044357    0.007474    11.00000   -1.20000
AFIX   5
C14   1    0.208147   -0.013347    0.069275    11.00000    0.04822    0.02315 =
         0.06260   -0.00588   -0.03002   -0.01018
AFIX  43
H14   2    0.148042    0.004380    0.018249    11.00000   -1.20000
AFIX   5
C15   1    0.172921   -0.016834    0.163108    11.00000    0.02420    0.02752 =
         0.11059   -0.02721    0.02771   -0.01521
AFIX  43
H15   2    0.084542   -0.001906    0.187396    11.00000   -1.20000
AFIX   0
C16   1    0.218971    0.174666   -0.063513    11.00000    0.06889    0.04860 =
         0.01935   -0.00297   -0.01765    0.02266
AFIX  43
H16   2    0.258127    0.141516   -0.108045    11.00000   -1.20000
AFIX   0
C17   1    0.092353    0.162559   -0.015358    11.00000    0.04831    0.03176 =
         0.04791    0.00537   -0.03288   -0.00490
AFIX  43
H17   2    0.031263    0.119872   -0.022127    11.00000   -1.20000
AFIX   0
C18   1    0.072651    0.224485    0.044093    11.00000    0.02606    0.03682 =
         0.03827    0.01361   -0.00956    0.00439
AFIX  43
H18   2   -0.004029    0.231132    0.084632    11.00000   -1.20000
AFIX   0
C19   1    0.186432    0.275011    0.033115    11.00000    0.03680    0.02549 =
         0.03288    0.00713   -0.00886    0.00516
AFIX  43
H19   2    0.200409    0.321718    0.065153    11.00000   -1.20000
AFIX   0
C20   1    0.276226    0.244131   -0.033879    11.00000    0.04137    0.04369 =
         0.02481    0.01788   -0.00343    0.00496
AFIX  43
H20   2    0.360880    0.266634   -0.055150    11.00000   -1.20000
AFIX   9
C21   1    0.130035    0.244676    0.277161    11.00000    0.04317    0.03504 =
         0.03064    0.00216    0.00707    0.02937
AFIX  43
H21   2    0.088669    0.278866    0.232131    11.00000   -1.20000
AFIX   5
C22   1    0.252221    0.257647    0.334780    11.00000    0.03576    0.02588 =
         0.03888   -0.01284    0.01607    0.00194
AFIX  43
H22   2    0.308733    0.302227    0.335905    11.00000   -1.20000
AFIX   5
C23   1    0.276914    0.193708    0.390459    11.00000    0.03995    0.05224 =
         0.01817   -0.01034    0.00235    0.02539
AFIX  43
H23   2    0.353207    0.187070    0.436185    11.00000   -1.20000
AFIX   5
C24   1    0.169989    0.141220    0.367251    11.00000    0.06100    0.02594 =
         0.04465    0.01129    0.04055    0.01683
AFIX  43
H24   2    0.160629    0.092538    0.394386    11.00000   -1.20000
AFIX   5
C25   1    0.079211    0.172720    0.297228    11.00000    0.01621    0.04831 =
         0.05788   -0.02144    0.01305   -0.00147
AFIX  43
H25   2   -0.002866    0.149271    0.268272    11.00000   -1.20000
AFIX   0
CO1   4    0.497161    0.167531    0.163437    11.00000    0.01496    0.01619 =
         0.01250   -0.00058    0.00114   -0.00413
CO2   4    0.344178    0.054480    0.156359    11.00000    0.01599    0.01296 =
         0.01731   -0.00215    0.00085   -0.00182
CO3   4    0.265209    0.172517    0.081315    11.00000    0.02114    0.01829 =
         0.01602    0.00215   -0.00513   -0.00056
CO4   4    0.284210    0.162137    0.248621    11.00000    0.01403    0.01336 =
         0.01463    0.00088    0.00197    0.00218
SI1   3    0.673521    0.001343    0.345011    11.00000    0.01831    0.01921 =
         0.02567    0.00182   -0.00188    0.00422
H1    2    0.405557    0.116205    0.082074    11.00000    0.03395
HKLF 4 1 1 0 0 0 1 0 0 0 1
REM  AX0289_multiscan_m in P2(1)/n
REM R1 =  0.0284 for   4481 Fo > 4sig(Fo)  and  0.0464 for all   5682 data
REM    262 parameters refined using      0 restraints
END
WGHT      0.0181      2.1689
REM Highest difference peak  0.524,  deepest hole -0.317,  1-sigma level  0.081
Q1    1   0.4704  0.2153  0.1567  11.00000  0.05    0.52
Q2    1   0.3357 -0.0546  0.1817  11.00000  0.05    0.47
Q3    1   0.7210  0.0004  0.2883  11.00000  0.05    0.42
Q4    1   0.3162 -0.0435  0.2354  11.00000  0.05    0.41
Q5    1   0.1993 -0.0049  0.0417  11.00000  0.05    0.39
Q6    1   0.1719  0.0092  0.1205  11.00000  0.05    0.39
Q7    1   0.2659  0.0575  0.1757  11.00000  0.05    0.38
Q8    1   0.3055 -0.0140  0.0829  11.00000  0.05    0.37
Q9    1   0.1033  0.2604  0.2965  11.00000  0.05    0.35
Q10   1   0.1180  0.1800  0.0417  11.00000  0.05    0.35
;
