# Supplementary material for: (μ3-Hydrido)[μ3-2-(tri­methyl­sil­yl)ethyl­idyne-κ3 C 1:C 1:C 1]tetra­kis­[(η5-cyclo­penta­dien­yl)cobalt(II)]
Source: Acta Crystallogr Sect E Struct Rep Online. 2013 Nov 9;69(Pt 12):m651. doi: 10.1107/S1600536813030432 (PMC3884989; doi:10.1107/S1600536813030432)
Supplement: Supplementary file 2 [file e-69-0m651-Isup2.hkl]

# 
# h,k,l, Fc-squared, Fo-squared, sigma(Fo-squared) and status flag 
# 
data_I
_shelx_title ' AX0289_multiscan_m in P2(1)/n' 
_shelx_refln_list_code          4 
_shelx_F_calc_maximum      306.22 
_exptl_crystal_F_000      1216.00 
_reflns_d_resolution_high  0.7570 
 
loop_ 
 _symmetry_equiv_pos_as_xyz 
 'x, y, z' 
 '-x+1/2, y+1/2, -z+1/2' 
 '-x, -y, -z' 
 'x-1/2, -y-1/2, z-1/2' 
 
_cell_length_a     9.3691 
_cell_length_b    17.7016 
_cell_length_c    14.2208 
_cell_angle_alpha  90.000 
_cell_angle_beta   92.779 
_cell_angle_gamma  90.000 
 
_shelx_F_squared_multiplier     1.000 
 
loop_ 
 _refln_index_h 
 _refln_index_k 
 _refln_index_l 
 _refln_F_squared_calc 
 _refln_F_squared_meas 
 _refln_F_squared_sigma 
 _refln_observed_status 
   2   0   0    73974.77    76113.43    740.28 o 
   4   0   0    18351.04    18336.00    158.56 o 
   6   0   0     2254.33     2194.26     52.55 o 
   8   0   0     1381.67     1415.65     73.41 o 
  10   0   0      303.73      300.86     75.44 o 
  12   0   0     1049.42      923.99    106.87 o 
   1   1   0    33522.55    33143.36    214.79 o 
   2   1   0     3714.97     3897.99     34.38 o 
   3   1   0     6761.87     6553.32     50.46 o 
   4   1   0    10905.90    10722.30     72.84 o 
   5   1   0     9263.80     9162.39     80.01 o 
   6   1   0     5761.33     5635.55     54.00 o 
   7   1   0     1518.75     1655.28     36.49 o 
   8   1   0     1132.93     1115.02     34.77 o 
   9   1   0       93.14       30.06     34.79 o 
  10   1   0     3024.48     2906.41     90.65 o 
  11   1   0       42.61      -21.71     51.58 o 
  12   1   0     1260.44     1240.01     81.06 o 
   0   2   0    11906.94    10547.32    325.86 o 
   1   2   0    54971.44    58155.70    357.75 o 
   2   2   0      261.41      304.31     13.79 o 
   3   2   0     3178.53     3061.17     32.23 o 
   4   2   0    22745.83    22628.80    142.05 o 
   5   2   0     3922.43     4093.38     41.59 o 
   6   2   0    11515.42    11580.25     86.69 o 
   7   2   0      563.68      548.89     23.63 o 
   8   2   0     2758.51     2783.60     57.80 o 
   9   2   0      457.88      496.98     41.50 o 
  10   2   0     1858.41     1768.19     78.68 o 
  11   2   0      320.80      223.64     66.75 o 
  12   2   0      266.81      271.15     63.02 o 
   1   3   0     2152.40     2284.86     28.41 o 
   2   3   0    23410.96    24258.62    138.81 o 
   3   3   0     1277.16     1119.01     21.37 o 
   4   3   0      293.74      332.58     17.41 o 
   5   3   0    32991.77    32300.24    194.77 o 
   6   3   0      501.90      540.33     20.64 o 
   7   3   0     4785.68     4718.77     52.19 o 
   8   3   0      815.38      894.37     42.06 o 
   9   3   0    20516.00    19763.20    188.63 o 
  10   3   0      493.85      444.76     52.89 o 
  11   3   0      788.60      731.02     67.08 o 
  12   3   0      230.79      185.24     60.68 o 
   0   4   0     5848.96     5967.28     91.68 o 
   1   4   0    23865.91    24888.19    148.02 o 
   2   4   0     6812.91     7105.83     52.94 o 
   3   4   0    12963.14    12482.09     81.27 o 
   4   4   0    12418.79    12090.95     86.21 o 
   5   4   0    27589.70    26996.39    163.53 o 
   6   4   0      963.93      895.46     25.28 o 
   7   4   0     3659.78     3488.80     45.12 o 
   8   4   0     1746.99     1750.15     52.51 o 
   9   4   0      112.02      161.56     41.13 o 
  10   4   0      618.34      693.32     57.12 o 
  11   4   0     1100.37     1100.24     73.66 o 
  12   4   0       93.77       92.27     61.07 o 
   1   5   0      299.24      412.00     16.09 o 
   2   5   0       45.35       70.24     14.93 o 
   3   5   0     2198.77     2312.60     37.16 o 
   4   5   0      178.95      211.48     17.43 o 
   5   5   0    13175.80    13510.85     96.16 o 
   6   5   0     5930.55     5716.82     60.27 o 
   7   5   0       32.54       -0.61     19.52 o 
   8   5   0     8001.15     7919.16    132.16 o 
   9   5   0     1781.47     1801.80     63.95 o 
  10   5   0     3849.09     3714.51     99.54 o 
  11   5   0       14.73       93.14     56.24 o 
  12   5   0        1.71       80.56     61.09 o 
   0   6   0    58159.10    58645.82    556.79 o 
   1   6   0     1004.86     1213.39     27.43 o 
   2   6   0    22585.71    23539.62    143.27 o 
   3   6   0      754.73      812.06     22.58 o 
   4   6   0    46134.91    45298.28    270.87 o 
   5   6   0      239.21      156.67     18.10 o 
   6   6   0       42.84       42.51     18.09 o 
   7   6   0        1.43       12.06     22.77 o 
   8   6   0     1037.55     1054.26     50.54 o 
   9   6   0     1158.81     1249.67     57.61 o 
  10   6   0     2653.62     2636.78     98.08 o 
  11   6   0     1417.76     1463.65     83.00 o 
   1   7   0      403.89      525.11     22.17 o 
   2   7   0     5044.42     5058.95     47.73 o 
   3   7   0     6197.01     6539.04     57.74 o 
   4   7   0     8347.50     8388.70     69.90 o 
   5   7   0     2294.31     2127.18     36.80 o 
   6   7   0     1709.16     1782.80     36.64 o 
   7   7   0     1409.91     1489.07     42.55 o 
   8   7   0       79.31       62.82     40.01 o 
   9   7   0     1598.35     1686.02     64.02 o 
  10   7   0     1433.93     1462.96     81.90 o 
  11   7   0       23.57       58.62     55.73 o 
   0   8   0    20424.22    19546.99    308.55 o 
   1   8   0    14260.08    13850.22    148.57 o 
   2   8   0      634.59      608.65     23.25 o 
   3   8   0     9610.06     9788.65     78.46 o 
   4   8   0     4003.59     3986.54     47.03 o 
   5   8   0      569.07      564.45     26.76 o 
   6   8   0      412.16      421.76     24.97 o 
   7   8   0      330.94      307.87     32.15 o 
   8   8   0     2067.61     2143.48     73.02 o 
   9   8   0      463.94      523.80     48.82 o 
  10   8   0        5.95      -17.26     63.59 o 
  11   8   0       30.83       21.48     95.48 o 
   1   9   0    16782.31    16363.47    193.06 o 
   2   9   0      175.80      155.03     24.31 o 
   3   9   0      753.30      869.20     26.65 o 
   4   9   0      752.50      846.15     26.95 o 
   5   9   0    15834.26    15317.34    118.00 o 
   6   9   0      719.44      683.10     32.72 o 
   7   9   0       20.40       19.67     33.39 o 
   8   9   0       35.90      -12.87     39.14 o 
   9   9   0     6060.91     6146.12    117.77 o 
  10   9   0        0.03       80.36     63.32 o 
  11   9   0      893.95      737.18     88.21 o 
   0  10   0    19359.83    19200.93    254.84 o 
   1  10   0    25691.97    25450.79    235.16 o 
   2  10   0     1362.20     1407.70     37.80 o 
   3  10   0    12003.71    11884.20    100.67 o 
   4  10   0      228.37      162.68     23.22 o 
   5  10   0     1112.36     1158.46     38.08 o 
   6  10   0      534.80      569.39     33.58 o 
   7  10   0      223.64      263.94     37.31 o 
   8  10   0     1974.36     2070.31     71.44 o 
   9  10   0      143.12      200.50     52.52 o 
  10  10   0        0.23       31.40     61.98 o 
  11  10   0        0.36       75.07     72.23 o 
   1  11   0     1508.32     1475.39     47.96 o 
   2  11   0      785.02      769.01     41.23 o 
   3  11   0     2913.19     3164.12     53.88 o 
   4  11   0     6089.38     6015.46     69.46 o 
   5  11   0     2627.20     2791.75     52.53 o 
   6  11   0     2150.25     2133.67     51.84 o 
   7  11   0     1324.69     1362.97     52.49 o 
   8  11   0      229.45      293.08     44.64 o 
   9  11   0     1605.48     1619.65     93.39 o 
  10  11   0      730.62      714.03     88.06 o 
   0  12   0    33632.77    33969.67    383.55 o 
   1  12   0     1937.38     2137.14     57.33 o 
   2  12   0     2037.67     2225.94     62.16 o 
   3  12   0        2.90       10.13     26.10 o 
   4  12   0    19484.49    19613.15    174.09 o 
   5  12   0     2900.70     2886.15     52.42 o 
   6  12   0      506.28      593.16     36.16 o 
   7  12   0     1385.64     1390.51     54.53 o 
   8  12   0     2129.41     2180.92     72.48 o 
   9  12   0      253.13      205.99     69.60 o 
  10  12   0     1724.14     1695.69    113.75 o 
   1  13   0      215.22      214.13     35.96 o 
   2  13   0       13.99      -28.08     34.45 o 
   3  13   0       12.03      -33.07     34.00 o 
   4  13   0       55.51       61.70     30.41 o 
   5  13   0     4264.71     4388.28     77.49 o 
   6  13   0     5373.69     5331.97     89.36 o 
   7  13   0        2.96      -12.06     36.90 o 
   8  13   0     3346.12     3548.70    107.77 o 
   9  13   0      796.52      794.28    101.47 o 
  10  13   0     1680.56     1614.43    121.22 o 
   0  14   0     3898.70     3957.56    106.68 o 
   1  14   0     1228.46     1115.59     47.57 o 
   2  14   0      376.25      378.82     41.48 o 
   3  14   0     1033.51     1029.95     52.55 o 
   4  14   0     5028.52     4860.01    106.38 o 
   5  14   0     7508.48     7445.99    107.04 o 
   6  14   0     1415.87     1387.30     65.17 o 
   7  14   0     1938.24     1688.87    105.14 o 
   8  14   0     1905.99     2002.39    109.46 o 
   9  14   0      528.66      473.24     85.57 o 
   1  15   0      727.54      784.69     46.04 o 
   2  15   0      868.63      938.69     56.54 o 
   3  15   0     1510.21     1525.45     59.93 o 
   4  15   0       30.93       18.49     47.32 o 
   5  15   0     5371.94     5293.31    112.13 o 
   6  15   0       77.58       49.96     68.67 o 
   7  15   0      358.93      384.80     79.45 o 
   8  15   0     1646.25     1615.49    110.67 o 
   9  15   0     5420.22     5482.25    239.41 o 
   0  16   0       23.36      -31.01     53.30 o 
   1  16   0     9425.33     9384.99    119.78 o 
   2  16   0      624.83      734.81     52.63 o 
   3  16   0      669.62      622.44     49.90 o 
   4  16   0     2333.07     2390.47     89.58 o 
   5  16   0      684.69      700.42     73.26 o 
   6  16   0      683.07      846.34     89.27 o 
   7  16   0        0.17      -73.65     71.73 o 
   8  16   0        1.39        2.55     77.17 o 
   9  16   0      149.09      283.46     88.74 o 
   1  17   0     2282.01     2203.24     67.68 o 
   2  17   0      634.53      733.59     50.92 o 
   3  17   0     1899.96     1843.44     67.65 o 
   4  17   0      986.28      942.81     65.73 o 
   5  17   0     3532.93     3433.78    137.77 o 
   6  17   0      543.57      586.90     99.34 o 
   7  17   0      766.82      867.61     97.56 o 
   8  17   0      127.07       57.10     80.45 o 
   0  18   0    25476.20    25741.72    362.89 o 
   1  18   0       40.35       -2.60     40.21 o 
   2  18   0      812.03      802.36     55.20 o 
   3  18   0       26.64      -14.48     48.68 o 
   4  18   0     1295.11     1400.70     75.90 o 
   5  18   0       87.10      151.63     65.01 o 
   6  18   0      904.03      732.63     86.73 o 
   7  18   0      271.09      324.52     86.39 o 
   1  19   0     3047.37     3216.21    109.60 o 
   2  19   0       87.37       66.20     48.66 o 
   3  19   0     3257.96     3215.49     95.07 o 
   4  19   0     1932.20     1985.11    101.13 o 
   5  19   0     1376.53     1478.08     93.06 o 
   6  19   0      400.21      456.05    106.41 o 
   7  19   0       98.02      -25.53     74.70 o 
   0  20   0        3.30       56.21     74.19 o 
   1  20   0     2062.26     2190.46     78.68 o 
   2  20   0      332.39      462.27     57.83 o 
   3  20   0     1219.91     1240.00     94.58 o 
   4  20   0     3767.20     3795.93    130.57 o 
   5  20   0      152.74      213.89     69.92 o 
   6  20   0      899.13      832.53    123.64 o 
   1  21   0      209.21      191.14     58.73 o 
   2  21   0     1018.14     1015.78     69.44 o 
   3  21   0     1461.61     1658.10     94.02 o 
   4  21   0      434.88      572.77     91.23 o 
   5  21   0     1469.42     1513.78     94.55 o 
   0  22   0        3.77        2.32     65.84 o 
   1  22   0      113.48       47.99     58.71 o 
   2  22   0       15.82       90.71     59.32 o 
   3  22   0     1237.87     1472.28     92.18 o 
   4  22   0     1006.39     1138.62     94.23 o 
   1  23   0      362.30      272.28     64.35 o 
   2  23   0      128.96       78.79     73.28 o 
 -11   0   1       13.76     -122.10     65.26 o 
  -9   0   1      127.31       48.20     50.52 o 
  -7   0   1     1805.95     1693.08     41.13 o 
  -5   0   1      987.37     1005.51     29.65 o 
  -3   0   1     1625.23     1539.40     30.54 o 
   1   0   1    83089.06    86148.63    783.00 o 
   3   0   1    10007.44    10267.62    123.11 o 
   5   0   1     4892.52     4909.57     77.66 o 
   7   0   1      425.48      469.30     32.79 o 
   9   0   1     4201.72     4182.56    143.67 o 
  11   0   1     1202.94     1164.76    144.71 o 
 -12   1   1     2494.63     2332.11     95.32 o 
 -11   1   1      668.84      816.73     65.14 o 
 -10   1   1     2075.26     2022.84     79.32 o 
  -9   1   1     7117.71     7122.57     96.02 o 
  -8   1   1     2261.16     2136.79     48.92 o 
  -7   1   1     1353.76     1474.87     28.32 o 
  -6   1   1      216.97      210.87     15.94 o 
  -5   1   1    35847.17    35332.91    203.82 o 
  -4   1   1     4350.12     4349.88     40.02 o 
  -3   1   1     5953.43     5838.30     43.57 o 
  -2   1   1    12409.08    12203.06     69.22 o 
  -1   1   1    42883.17    43695.08    256.08 o 
   0   1   1    16891.54    17421.22    132.74 o 
   1   1   1     1922.28     1815.91     23.55 o 
   2   1   1      491.31      441.44     17.25 o 
   3   1   1     4089.00     4126.61     45.90 o 
   4   1   1     1094.71     1068.13     24.36 o 
   5   1   1     8544.19     8497.63     82.62 o 
   6   1   1      684.23      726.14     24.23 o 
   7   1   1       62.92       60.61     18.43 o 
   8   1   1      505.85      558.16     32.68 o 
   9   1   1     2367.40     2324.36     64.04 o 
  10   1   1      274.95      286.15     56.06 o 
  11   1   1        7.34       38.86     79.98 o 
  12   1   1      461.33      511.56     68.68 o 
 -12   2   1       63.79       56.03     61.57 o 
 -11   2   1      250.15      248.62     55.20 o 
 -10   2   1      676.79      620.75     61.55 o 
  -9   2   1     1277.62     1409.49     49.68 o 
  -8   2   1     1611.63     1775.14     49.51 o 
  -7   2   1       30.28       24.13     15.65 o 
  -6   2   1     3967.91     3803.30     40.72 o 
  -5   2   1      951.69     1045.84     21.78 o 
  -4   2   1     6397.02     6717.45     52.57 o 
  -3   2   1    15620.86    15455.84     90.69 o 
  -2   2   1     3029.57     3064.80     26.64 o 
  -1   2   1      154.62      130.28      9.96 o 
   0   2   1    93773.23    97073.34    881.02 o 
   1   2   1     3708.79     3846.21     39.28 o 
   2   2   1     2705.81     2677.04     32.60 o 
   3   2   1     2419.32     2507.85     35.59 o 
   4   2   1    24676.31    25207.16    169.36 o 
   5   2   1    11248.96    11459.79     93.77 o 
   6   2   1      411.67      366.92     20.66 o 
   7   2   1      903.41      967.89     28.55 o 
   8   2   1      261.17      228.57     29.16 o 
   9   2   1      805.01      726.80     49.70 o 
  10   2   1       13.95      -16.29     44.57 o 
  11   2   1      208.81      296.01     62.27 o 
  12   2   1      610.31      634.87     70.71 o 
 -12   3   1      400.14      345.49     63.31 o 
 -11   3   1      401.71      512.44     59.05 o 
 -10   3   1      325.46      403.61     62.47 o 
  -9   3   1      300.96      315.90     39.00 o 
  -8   3   1     7902.00     7821.75     99.86 o 
  -7   3   1     2788.83     2816.84     39.27 o 
  -6   3   1    13040.40    12852.73     87.21 o 
  -5   3   1      167.96      145.22     15.84 o 
  -4   3   1    29269.77    28547.60    174.21 o 
  -3   3   1       69.03       33.53     11.98 o 
  -2   3   1     1095.05     1134.54     18.22 o 
  -1   3   1      388.41      375.29     14.86 o 
   0   3   1    16299.94    17114.77    169.63 o 
   1   3   1      474.70      448.26     16.64 o 
   2   3   1      368.04      376.75     17.65 o 
   3   3   1     1200.50     1199.55     25.62 o 
   4   3   1     4106.51     4063.36     46.97 o 
   5   3   1     2270.02     2149.95     35.19 o 
   6   3   1     3769.60     3696.82     44.14 o 
   7   3   1      342.38      372.79     22.47 o 
   8   3   1       21.65        9.00     27.53 o 
   9   3   1     2339.25     2301.01     72.62 o 
  10   3   1     2505.74     2410.06     88.89 o 
  11   3   1       13.31      -22.44     56.01 o 
  12   3   1      112.08      170.30     61.86 o 
 -12   4   1       93.23      -42.08     69.36 o 
 -11   4   1       14.58       35.28     51.01 o 
 -10   4   1     8071.14     8057.68    135.40 o 
  -9   4   1      435.36      503.02     41.83 o 
  -8   4   1        0.47       21.98     34.13 o 
  -7   4   1       93.04      153.00     17.58 o 
  -6   4   1       91.59       89.15     16.12 o 
  -5   4   1      313.97      310.29     17.44 o 
  -4   4   1    26623.16    25573.96    155.16 o 
  -3   4   1     1544.08     1600.54     26.72 o 
  -2   4   1     7603.28     8021.55     52.21 o 
  -1   4   1     5370.82     5413.99     45.06 o 
   0   4   1    34448.75    35127.92    274.25 o 
   1   4   1     7172.69     7343.58     65.43 o 
   2   4   1     1471.05     1663.42     29.69 o 
   3   4   1     1553.61     1566.80     28.53 o 
   4   4   1    20340.04    19896.96    148.64 o 
   5   4   1     7782.47     7996.36     65.72 o 
   6   4   1     5105.17     4851.99     61.51 o 
   7   4   1       75.52       98.92     19.67 o 
   8   4   1     5571.51     5219.83     80.18 o 
   9   4   1      237.83      253.90     42.08 o 
  10   4   1     2195.96     2168.68     87.39 o 
  11   4   1      395.51      352.57     73.66 o 
  12   4   1       75.03       39.40     73.65 o 
 -12   5   1      175.15       87.51     76.24 o 
 -11   5   1        1.21      -42.88     56.33 o 
 -10   5   1     1824.77     1888.04     78.35 o 
  -9   5   1    12998.03    12642.10    148.71 o 
  -8   5   1     6028.77     5987.07     94.14 o 
  -7   5   1    11789.73    11592.63     87.27 o 
  -6   5   1     3087.41     2884.79     40.49 o 
  -5   5   1    30209.28    29519.35    180.98 o 
  -4   5   1     1973.59     1897.16     30.55 o 
  -3   5   1      515.44      526.57     19.34 o 
  -2   5   1      124.04      154.13     13.98 o 
  -1   5   1     3303.28     3249.37     36.93 o 
   0   5   1    10738.78    11064.83    139.09 o 
   1   5   1       78.25       45.28     18.26 o 
   2   5   1     1881.46     2019.35     34.68 o 
   3   5   1     4232.10     3968.00     47.48 o 
   4   5   1     4423.37     4252.22     52.06 o 
   5   5   1     1394.39     1610.44     31.98 o 
   6   5   1       31.74       21.93     17.98 o 
   7   5   1       13.67       -6.83     20.87 o 
   8   5   1        7.07        8.08     31.50 o 
   9   5   1     8315.43     7967.30    127.11 o 
  10   5   1     2373.30     2370.03    101.40 o 
  11   5   1      254.20      222.75     59.27 o 
  12   5   1       33.82      -63.20     72.43 o 
 -11   6   1     1458.26     1595.07     81.54 o 
 -10   6   1      314.65      296.44     59.73 o 
  -9   6   1     3235.40     3469.90     83.03 o 
  -8   6   1      805.78      781.06     49.60 o 
  -7   6   1      823.96      890.79     30.96 o 
  -6   6   1     1901.51     1776.21     33.80 o 
  -5   6   1     1634.24     1630.11     34.21 o 
  -4   6   1     2444.26     2227.90     34.55 o 
  -3   6   1    17910.58    17392.35    114.96 o 
  -2   6   1       90.86       93.22     15.75 o 
  -1   6   1      552.60      624.02     24.69 o 
   0   6   1      670.25      582.77     26.45 o 
   1   6   1     4649.39     4693.71     51.90 o 
   2   6   1      557.16      556.78     23.44 o 
   3   6   1      766.18      914.75     27.09 o 
   4   6   1      233.87      175.63     18.59 o 
   5   6   1    18559.30    17904.53    128.56 o 
   6   6   1     1626.22     1562.81     36.52 o 
   7   6   1     2155.37     2138.09     50.33 o 
   8   6   1      175.23      115.97     33.88 o 
   9   6   1     2002.52     2129.91     68.55 o 
  10   6   1      168.14      131.91     63.30 o 
  11   6   1      912.83      780.21     72.15 o 
 -11   7   1      490.20      543.32     56.47 o 
 -10   7   1     1065.52     1051.33     74.24 o 
  -9   7   1     6939.26     7087.61    122.45 o 
  -8   7   1     7116.72     7220.76    110.60 o 
  -7   7   1       57.29      108.99     25.99 o 
  -6   7   1     4935.88     4881.85     52.62 o 
  -5   7   1    22686.48    22997.00    152.94 o 
  -4   7   1     3113.13     3014.55     41.02 o 
  -3   7   1     7829.06     7900.87     66.03 o 
  -2   7   1     7807.89     8186.01     75.30 o 
  -1   7   1    28347.30    27977.97    202.26 o 
   0   7   1       18.88       -3.60     22.23 o 
   1   7   1      143.77       69.10     19.14 o 
   2   7   1     2577.35     2688.12     48.73 o 
   3   7   1      213.31      300.20     21.30 o 
   4   7   1     6976.48     6815.60     63.65 o 
   5   7   1     9626.54     9519.29     82.32 o 
   6   7   1      395.21      387.76     25.32 o 
   7   7   1     1593.56     1679.98     44.93 o 
   8   7   1     2244.88     2240.83     64.25 o 
   9   7   1      650.20      783.12     51.96 o 
  10   7   1     4767.38     4730.58    138.37 o 
  11   7   1       26.65       66.70     69.24 o 
 -11   8   1      436.98      397.98     72.87 o 
 -10   8   1     1436.75     1486.78     77.26 o 
  -9   8   1      153.36      218.11     43.77 o 
  -8   8   1      828.48      791.47     48.69 o 
  -7   8   1       68.74       41.99     30.32 o 
  -6   8   1      182.76      176.26     22.60 o 
  -5   8   1     4470.99     4533.94     51.81 o 
  -4   8   1     5148.88     4986.33     55.64 o 
  -3   8   1     1174.01     1292.43     39.57 o 
  -2   8   1      176.16      225.91     35.38 o 
  -1   8   1     3667.90     3583.38     68.69 o 
   0   8   1    30123.49    28976.93    323.92 o 
   1   8   1    31868.72    31692.15    253.01 o 
   2   8   1     3094.12     2993.70     45.62 o 
   3   8   1     4499.67     4488.31     53.68 o 
   4   8   1     9204.39     9018.32     75.36 o 
   5   8   1      616.12      680.07     27.24 o 
   6   8   1      185.46      155.19     24.77 o 
   7   8   1      808.17      944.71     40.45 o 
   8   8   1     1594.65     1646.62     66.49 o 
   9   8   1       35.95       84.82     42.24 o 
  10   8   1      214.48      269.33     73.02 o 
  11   8   1      290.18      317.47     80.05 o 
 -11   9   1      141.07       96.88     71.51 o 
 -10   9   1      666.07      712.60     69.18 o 
  -9   9   1      106.20      133.72     43.63 o 
  -8   9   1      821.87      940.27     52.72 o 
  -7   9   1        0.46       10.58     31.54 o 
  -6   9   1       23.61       25.53     22.00 o 
  -5   9   1      941.65      979.82     31.55 o 
  -4   9   1    27504.08    27479.57    192.24 o 
  -3   9   1       88.78       71.28     22.01 o 
  -2   9   1    28172.87    27497.30    247.86 o 
  -1   9   1      477.18      432.14     48.31 o 
   0   9   1    28374.63    27303.18    258.85 o 
   1   9   1        5.91      -16.09     19.87 o 
   2   9   1     5103.10     4910.84     67.02 o 
   3   9   1      285.12      229.82     22.81 o 
   4   9   1     8024.94     8075.61     80.29 o 
   5   9   1       72.65       73.54     26.45 o 
   6   9   1     3672.55     3549.16     62.53 o 
   7   9   1       72.33       87.81     30.94 o 
   8   9   1      686.28      655.70     49.95 o 
   9   9   1      337.50      445.08     61.56 o 
  10   9   1      127.48      129.03     83.22 o 
  11   9   1        5.31       57.01     73.64 o 
 -11  10   1      126.10      109.85     73.13 o 
 -10  10   1     1226.19     1139.57     95.13 o 
  -9  10   1      122.42      141.67     60.19 o 
  -8  10   1      667.21      716.47     55.69 o 
  -7  10   1        2.93       66.60     32.82 o 
  -6  10   1      505.38      550.81     33.23 o 
  -5  10   1     5251.67     5162.21     63.17 o 
  -4  10   1     8487.53     8336.57     90.60 o 
  -3  10   1      182.39      146.33     28.68 o 
  -2  10   1      455.28      448.56     38.01 o 
  -1  10   1     7994.35     8202.72    101.32 o 
   0  10   1    30604.13    30161.89    285.37 o 
   1  10   1    43973.81    43187.77    354.12 o 
   2  10   1     1676.05     1646.35     33.27 o 
   3  10   1    10910.01    11332.86     98.28 o 
   4  10   1    11714.95    11233.89     98.92 o 
   5  10   1        9.88       -8.01     24.16 o 
   6  10   1       10.95       -2.51     27.86 o 
   7  10   1     1688.21     1702.02     58.61 o 
   8  10   1      881.20      987.76     60.85 o 
   9  10   1        0.53      -38.29     64.41 o 
  10  10   1        0.38       33.79     72.20 o 
  11  10   1       15.37       84.29     69.35 o 
 -10  11   1      498.61      455.26     96.80 o 
  -9  11   1     4841.35     4681.59    176.90 o 
  -8  11   1     2867.41     2922.75     79.61 o 
  -7  11   1        8.50       11.60     36.17 o 
  -6  11   1     3258.75     3335.89     61.08 o 
  -5  11   1     7950.14     7634.60     93.04 o 
  -4  11   1     2562.53     2460.47     58.04 o 
  -3  11   1      918.09      870.40     42.15 o 
  -2  11   1     2110.13     2156.82     59.99 o 
  -1  11   1    14815.76    14530.54    143.57 o 
   0  11   1      182.94      222.38     30.95 o 
   1  11   1        3.96       37.13     30.39 o 
   2  11   1     7165.93     7330.25     69.42 o 
   3  11   1      373.01      432.49     25.65 o 
   4  11   1    12471.41    12069.15    105.04 o 
   5  11   1     5671.04     5567.39     67.19 o 
   6  11   1        1.98      -55.56     27.78 o 
   7  11   1       45.69       38.56     35.02 o 
   8  11   1      425.71      480.00     58.98 o 
   9  11   1     1029.40     1065.70     85.14 o 
  10  11   1     2365.42     2233.30    138.09 o 
 -10  12   1      452.32      258.71     81.99 o 
  -9  12   1     2621.73     2566.32    124.67 o 
  -8  12   1      655.10      807.31     61.27 o 
  -7  12   1       75.48      153.52     47.08 o 
  -6  12   1     1605.24     1560.08     79.91 o 
  -5  12   1     1570.70     1673.77     56.05 o 
  -4  12   1     2654.73     2548.89     74.91 o 
  -3  12   1    12156.21    11734.41    137.47 o 
  -2  12   1        1.11       25.54     33.22 o 
  -1  12   1      777.65      882.13     42.50 o 
   0  12   1      768.55      813.84     39.67 o 
   1  12   1      950.57     1031.16     43.81 o 
   2  12   1     1820.82     1950.93     45.17 o 
   3  12   1        6.95       28.40     21.36 o 
   4  12   1       24.46       -8.37     25.24 o 
   5  12   1    10391.84    10535.64    100.96 o 
   6  12   1     1809.96     1892.87     51.67 o 
   7  12   1     1921.06     2106.01     63.04 o 
   8  12   1      251.32      298.85     46.18 o 
   9  12   1     1723.93     1682.74     98.12 o 
  10  12   1        5.83      -52.71     74.79 o 
 -10  13   1      111.73      178.17     82.12 o 
  -9  13   1     4959.07     4739.62    177.40 o 
  -8  13   1     4248.05     4250.94    108.29 o 
  -7  13   1     4168.94     4123.14    109.61 o 
  -6  13   1     2476.09     2362.08    109.21 o 
  -5  13   1    14396.12    14016.05    186.04 o 
  -4  13   1      674.35      563.70     43.81 o 
  -3  13   1        2.91        7.51     32.35 o 
  -2  13   1      856.14      868.95     45.66 o 
  -1  13   1     3258.08     3322.85     67.34 o 
   0  13   1        9.46       -1.81     30.72 o 
   1  13   1       15.60       20.30     32.03 o 
   2  13   1        2.41       10.61     37.94 o 
   3  13   1     6950.16     6796.62     82.87 o 
   4  13   1      408.58      422.78     29.29 o 
   5  13   1      204.39      245.12     30.06 o 
   6  13   1      122.92      186.78     32.91 o 
   7  13   1       78.35      147.04     38.24 o 
   8  13   1      974.31     1185.01     88.55 o 
   9  13   1     2873.86     2684.38    109.25 o 
  10  13   1     1155.28     1367.37    110.75 o 
  -9  14   1        4.92        3.82     80.81 o 
  -8  14   1        1.71      -17.77     70.49 o 
  -7  14   1      283.91      227.08     73.35 o 
  -6  14   1       63.04       54.64     78.65 o 
  -5  14   1      324.39      475.45     54.00 o 
  -4  14   1     7762.18     7554.55    120.70 o 
  -3  14   1       77.84       74.83     35.88 o 
  -2  14   1      175.49      173.56     34.19 o 
  -1  14   1      513.13      532.64     40.22 o 
   0  14   1     2224.54     2336.93     61.56 o 
   1  14   1     5684.24     5371.12     85.91 o 
   2  14   1      421.60      414.22     44.29 o 
   3  14   1     1075.07     1102.83     41.71 o 
   4  14   1     8874.39     8690.27    100.37 o 
   5  14   1     4538.98     4441.19     79.16 o 
   6  14   1     2358.86     2182.88     76.28 o 
   7  14   1        1.17       26.63     58.52 o 
   8  14   1     1804.77     1703.30     98.61 o 
   9  14   1      885.58      772.27     94.39 o 
  -9  15   1       15.56     -146.67     73.34 o 
  -8  15   1     2260.61     2077.45    119.70 o 
  -7  15   1      896.44      797.32     89.80 o 
  -6  15   1     3578.94     3300.54    175.42 o 
  -5  15   1      116.62      148.91     73.50 o 
  -4  15   1     8492.81     8416.42    135.98 o 
  -3  15   1      869.77      868.58     49.80 o 
  -2  15   1     1540.59     1568.10     54.60 o 
  -1  15   1     2296.06     2203.46     62.50 o 
   0  15   1     4026.57     3933.74     78.87 o 
   1  15   1      789.40      900.58     47.46 o 
   2  15   1      181.68      111.83     39.62 o 
   3  15   1        3.26      -19.44     40.45 o 
   4  15   1      308.29      297.51     46.49 o 
   5  15   1        0.10       17.33     42.41 o 
   6  15   1     3029.27     2921.37    107.89 o 
   7  15   1      780.49      867.66     92.20 o 
   8  15   1       56.38       40.14     75.68 o 
   9  15   1     1156.43     1342.24    108.72 o 
  -9  16   1      671.13      733.27     97.02 o 
  -8  16   1      600.11      702.82     89.50 o 
  -7  16   1        1.90      -55.29     72.03 o 
  -6  16   1      869.61      928.89     84.70 o 
  -5  16   1      150.69      176.10     61.79 o 
  -4  16   1      476.89      425.38     54.81 o 
  -3  16   1     3343.09     3308.96     79.85 o 
  -2  16   1        3.55       19.89     35.75 o 
  -1  16   1      555.53      577.46     45.58 o 
   0  16   1     8165.99     8370.79    132.91 o 
   1  16   1      680.72      675.56     49.97 o 
   2  16   1      393.38      396.87     45.12 o 
   3  16   1      743.70      727.97     54.37 o 
   4  16   1     2591.80     2635.65     95.75 o 
   5  16   1     2522.31     2388.75     86.32 o 
   6  16   1      189.23      178.47     75.14 o 
   7  16   1       86.83       36.36     75.95 o 
   8  16   1      737.71      668.39     95.74 o 
  -8  17   1      323.74      206.00     76.63 o 
  -7  17   1        6.49      -95.10     67.07 o 
  -6  17   1       31.69       86.74     74.78 o 
  -5  17   1     2028.73     2206.89    103.58 o 
  -4  17   1     1727.09     1679.17     76.99 o 
  -3  17   1      372.62      326.85     49.25 o 
  -2  17   1     3314.02     3390.37     83.65 o 
  -1  17   1     5069.90     5117.07     93.84 o 
   0  17   1     4513.03     4674.40     96.26 o 
   1  17   1      248.21      221.48     42.13 o 
   2  17   1        6.95      -61.51     38.92 o 
   3  17   1      117.96       95.45     44.77 o 
   4  17   1      144.81      159.63     53.44 o 
   5  17   1     1786.22     1917.41    104.80 o 
   6  17   1       73.38      146.66     79.30 o 
   7  17   1        5.98      -53.26     74.06 o 
   8  17   1      927.26      787.82    100.85 o 
  -7  18   1      313.36      374.92     79.73 o 
  -6  18   1      147.20       70.44     70.33 o 
  -5  18   1       74.14        8.37     64.96 o 
  -4  18   1       23.82      113.86     66.30 o 
  -3  18   1      688.10      741.58     58.46 o 
  -2  18   1      767.26      758.54     53.66 o 
  -1  18   1      795.29      760.72     53.83 o 
   0  18   1      162.79      223.11     47.32 o 
   1  18   1     6480.73     6708.32    113.77 o 
   2  18   1        6.23        4.47     46.44 o 
   3  18   1       87.02       82.05     47.82 o 
   4  18   1      122.25      128.70     52.28 o 
   5  18   1      396.85      529.52     78.06 o 
   6  18   1       89.85       17.83     78.33 o 
   7  18   1      265.67      275.28     87.36 o 
  -7  19   1        1.29       67.77     76.00 o 
  -6  19   1        0.83        4.56     74.96 o 
  -5  19   1     4160.48     4374.95    157.77 o 
  -4  19   1      194.49      226.76     80.20 o 
  -3  19   1      708.55      802.36     62.31 o 
  -2  19   1      516.93      488.55     55.51 o 
  -1  19   1     5836.56     6142.52    118.26 o 
   0  19   1      423.58      420.81     49.91 o 
   1  19   1        6.90       53.90     45.14 o 
   2  19   1     2124.20     2139.21     75.73 o 
   3  19   1      297.21      213.23     52.53 o 
   4  19   1     1677.77     1642.40     80.85 o 
   5  19   1     1233.03     1289.40    105.17 o 
   6  19   1     1217.42     1017.14    103.72 o 
   7  19   1      195.59      187.97     87.81 o 
  -6  20   1      446.24      526.54     88.20 o 
  -5  20   1       13.60       98.11     67.52 o 
  -4  20   1      361.89      430.91     73.93 o 
  -3  20   1      817.98      908.16     78.33 o 
  -2  20   1       48.08       33.05     52.10 o 
  -1  20   1       58.98       90.02     50.51 o 
   0  20   1     5140.77     5585.54    107.86 o 
   1  20   1       15.28       76.20     47.81 o 
   2  20   1      856.31      956.79     66.57 o 
   3  20   1       57.20       82.77     52.37 o 
   4  20   1     2775.96     2666.45    107.81 o 
   5  20   1      913.24      970.85     94.43 o 
   6  20   1       56.68       -9.23     75.26 o 
  -5  21   1       46.88       92.40     71.25 o 
  -4  21   1     1864.61     2004.33    113.95 o 
  -3  21   1      161.69       81.99     69.13 o 
  -2  21   1       19.09      -27.67     53.80 o 
  -1  21   1       10.29       -1.85     54.96 o 
   0  21   1      885.94      935.34     61.17 o 
   1  21   1      419.48      363.44     58.37 o 
   2  21   1        1.98      141.21     53.65 o 
   3  21   1     2578.49     2385.19     94.48 o 
   4  21   1       18.69      -20.54     62.01 o 
   5  21   1     1749.73     1833.19     98.93 o 
  -4  22   1     3290.66     3404.08    141.08 o 
  -3  22   1      502.94      473.01     79.11 o 
  -2  22   1       87.95       91.15     68.46 o 
  -1  22   1      565.47      421.74     60.85 o 
   0  22   1      634.56      648.21     61.98 o 
   1  22   1      726.73      793.23     67.41 o 
   2  22   1      411.30      527.72     64.08 o 
   3  22   1      239.99      104.44     79.14 o 
   4  22   1      829.81      992.29     85.27 o 
  -2  23   1        3.00       58.32     71.74 o 
  -1  23   1       50.90       88.63     56.81 o 
   0  23   1      443.69      491.15     68.38 o 
   1  23   1      101.67       74.02     60.37 o 
   2  23   1      210.15      328.82     63.30 o 
 -12   0   2      376.97      369.30    120.44 o 
 -10   0   2      942.62      776.96    122.68 o 
  -8   0   2     1503.08     1564.10     61.98 o 
  -6   0   2     1831.90     1833.93     36.77 o 
  -4   0   2      798.35      909.72     24.06 o 
  -2   0   2    18691.91    19466.17    530.57 o 
   0   0   2    29438.82    31155.34    334.19 o 
   2   0   2    14043.46    14359.38    160.46 o 
   4   0   2     8858.60     8459.90    114.68 o 
   6   0   2     5165.97     4947.80     85.73 o 
   8   0   2     2427.06     2344.37     72.09 o 
  10   0   2      554.13      503.40     87.26 o 
  12   0   2      144.39      120.43     88.94 o 
 -12   1   2      859.68      981.00    109.20 o 
 -11   1   2      654.29      616.42     56.76 o 
 -10   1   2        0.87        7.07     43.83 o 
  -9   1   2      905.92      875.86     42.08 o 
  -8   1   2     3179.57     3239.84     58.46 o 
  -7   1   2     1288.03     1246.21     26.41 o 
  -6   1   2       95.49       97.61     15.24 o 
  -5   1   2        4.97       10.56     11.44 o 
  -4   1   2    10512.46    10215.75     66.25 o 
  -3   1   2      655.51      628.64     14.42 o 
  -2   1   2      209.52      249.62     15.51 o 
  -1   1   2    78638.12    81610.32    540.41 o 
   0   1   2    27064.16    28171.48    206.86 o 
   1   1   2    11196.17    11665.98     98.60 o 
   2   1   2     4886.42     4982.89     47.70 o 
   3   1   2     3018.26     3168.77     41.57 o 
   4   1   2     2155.54     2134.67     35.70 o 
   5   1   2    15285.29    15380.05    115.93 o 
   6   1   2     3834.36     3880.03     54.28 o 
   7   1   2     1717.23     1742.25     35.77 o 
   8   1   2     1539.68     1517.52     44.51 o 
   9   1   2      311.71      290.95     41.40 o 
  10   1   2      241.14      226.04     55.64 o 
  11   1   2      892.06      927.87     74.73 o 
  12   1   2      281.35      263.16     66.52 o 
 -12   2   2      148.79      139.92     74.73 o 
 -11   2   2       26.72       30.13     74.83 o 
 -10   2   2     3815.41     3778.20     98.57 o 
  -9   2   2     2020.48     1911.76     65.76 o 
  -8   2   2     1507.58     1359.09     43.11 o 
  -7   2   2      118.07      121.63     15.05 o 
  -6   2   2      564.93      597.34     18.14 o 
  -5   2   2     9432.34     9132.35     70.09 o 
  -4   2   2     3094.20     3208.56     30.09 o 
  -3   2   2     3011.58     3128.68     30.15 o 
  -2   2   2     7794.11     7622.31     50.75 o 
  -1   2   2     5822.61     6208.63     51.60 o 
   0   2   2     1805.39     1762.38     27.58 o 
   1   2   2    28512.19    29321.80    191.86 o 
   2   2   2    29896.31    29720.01    198.06 o 
   3   2   2     2391.65     2445.87     42.56 o 
   4   2   2      453.09      435.79     20.90 o 
   5   2   2     5113.58     5254.77     56.28 o 
   6   2   2      609.32      646.61     26.80 o 
   7   2   2     3696.38     3616.20     50.05 o 
   8   2   2     2793.83     2633.26     56.41 o 
   9   2   2      416.86      462.19     43.05 o 
  10   2   2       43.64      109.99     49.49 o 
  11   2   2      336.45      510.75     71.13 o 
  12   2   2      323.76      324.99     68.11 o 
 -12   3   2      663.91      388.52     84.98 o 
 -11   3   2       37.46      -29.35     47.42 o 
 -10   3   2      763.48      822.47     79.27 o 
  -9   3   2     6310.24     6256.50    107.04 o 
  -8   3   2       10.03      -11.70     28.65 o 
  -7   3   2     8754.93     8441.53     65.27 o 
  -6   3   2     1372.63     1385.56     25.93 o 
  -5   3   2    33771.79    32723.20    195.16 o 
  -4   3   2      606.63      562.53     18.77 o 
  -3   3   2        6.57       14.06     10.80 o 
  -2   3   2    11738.42    11810.90     75.72 o 
  -1   3   2     4727.98     5129.65     45.23 o 
   0   3   2      169.11      163.28     19.02 o 
   1   3   2    25072.16    26390.31    171.10 o 
   2   3   2      118.63      128.68     16.16 o 
   3   3   2     4574.75     4223.51     48.94 o 
   4   3   2     2419.26     2300.71     38.85 o 
   5   3   2     2663.92     2633.75     41.19 o 
   6   3   2      537.56      477.65     25.04 o 
   7   3   2     1891.17     1919.68     40.55 o 
   8   3   2      377.22      381.63     33.12 o 
   9   3   2      354.89      354.00     41.89 o 
  10   3   2      580.83      582.47     63.63 o 
  11   3   2       72.51      116.69     62.22 o 
  12   3   2        1.84      -28.73     58.96 o 
 -12   4   2      294.46      358.77     66.88 o 
 -11   4   2      560.77      561.41     54.26 o 
 -10   4   2     1576.48     1747.76     75.11 o 
  -9   4   2    11796.55    11842.89    138.87 o 
  -8   4   2     1645.38     1672.76     53.54 o 
  -7   4   2      653.30      689.39     25.87 o 
  -6   4   2      807.02      841.29     23.34 o 
  -5   4   2     3043.81     3146.78     37.82 o 
  -4   4   2     5032.83     5071.97     39.99 o 
  -3   4   2    10593.46     9921.46     90.75 o 
  -2   4   2     3416.86     3804.08     35.51 o 
  -1   4   2     7294.54     7534.36     77.58 o 
   0   4   2     2099.00     2078.62     39.71 o 
   1   4   2     1416.48     1477.90     26.29 o 
   2   4   2     1055.60     1268.12     26.34 o 
   3   4   2     9093.76     9209.82     80.62 o 
   4   4   2      547.97      574.62     25.18 o 
   5   4   2     7324.48     7287.91     73.96 o 
   6   4   2      369.22      401.17     27.44 o 
   7   4   2      259.27      211.85     24.41 o 
   8   4   2      640.18      644.73     35.84 o 
   9   4   2     3296.33     3319.00     86.73 o 
  10   4   2        1.44       98.33     52.27 o 
  11   4   2     2287.17     2357.79     97.74 o 
  12   4   2      189.81      253.48     67.17 o 
 -12   5   2        1.79       90.03     61.42 o 
 -11   5   2       10.19       38.15     45.60 o 
 -10   5   2      106.59       83.90     46.42 o 
  -9   5   2      375.11      413.65     40.91 o 
  -8   5   2    12402.45    12212.85    129.72 o 
  -7   5   2      230.24      245.09     19.24 o 
  -6   5   2     6687.12     6703.80     59.55 o 
  -5   5   2     3323.68     3370.41     37.69 o 
  -4   5   2    36161.69    35840.49    204.03 o 
  -3   5   2     2344.67     2149.46     33.15 o 
  -2   5   2      220.93      279.03     16.13 o 
  -1   5   2     2151.32     1995.55     40.72 o 
   0   5   2     6005.25     6185.85     67.06 o 
   1   5   2     2047.63     2169.56     34.21 o 
   2   5   2      670.80      680.59     24.10 o 
   3   5   2     1607.93     1484.10     32.19 o 
   4   5   2    17783.78    17571.30    133.62 o 
   5   5   2      709.80      733.52     31.48 o 
   6   5   2      828.28      841.34     33.63 o 
   7   5   2      209.52      217.64     28.74 o 
   8   5   2        0.67      -35.39     29.28 o 
   9   5   2       18.90      -38.00     42.38 o 
  10   5   2     5716.44     5476.32    143.53 o 
  11   5   2     1081.58     1042.37     77.99 o 
 -11   6   2        0.46       69.80     49.15 o 
 -10   6   2     2495.84     2566.46     83.64 o 
  -9   6   2      780.05      878.21     48.99 o 
  -8   6   2     1235.17     1276.79     52.87 o 
  -7   6   2      453.60      487.80     23.89 o 
  -6   6   2     5249.09     5134.89     53.35 o 
  -5   6   2     5842.27     5889.33     55.07 o 
  -4   6   2     3121.10     3215.95     37.40 o 
  -3   6   2    11715.78    11522.16     95.96 o 
  -2   6   2      286.87      355.14     19.58 o 
  -1   6   2       40.40       30.81     19.94 o 
   0   6   2     3016.50     2953.68     48.36 o 
   1   6   2       17.55       -7.08     18.05 o 
   2   6   2       64.38       63.12     18.93 o 
   3   6   2     1356.59     1427.66     35.54 o 
   4   6   2     4607.16     4443.91     57.61 o 
   5   6   2      489.81      476.30     32.34 o 
   6   6   2       33.84       21.48     22.67 o 
   7   6   2     1428.15     1499.40     43.42 o 
   8   6   2      158.71      119.40     34.49 o 
   9   6   2       55.33       98.07     44.21 o 
  10   6   2     1316.37     1355.99     89.18 o 
  11   6   2      180.65      126.20     60.52 o 
 -11   7   2      148.60      133.33     53.54 o 
 -10   7   2      852.13      788.00     67.65 o 
  -9   7   2      288.24      255.62     40.75 o 
  -8   7   2     3871.14     4047.68     91.61 o 
  -7   7   2      447.74      533.57     34.79 o 
  -6   7   2     1928.67     1984.76     36.66 o 
  -5   7   2     2858.59     2932.08     41.09 o 
  -4   7   2    17289.95    17499.25    127.48 o 
  -3   7   2     5296.37     5560.54     59.36 o 
  -2   7   2     3819.94     3891.15     45.22 o 
  -1   7   2      211.81      189.39     22.31 o 
   0   7   2    14096.99    13676.79    143.32 o 
   1   7   2      491.78      352.83     37.74 o 
   2   7   2      411.44      382.89     26.75 o 
   3   7   2     1583.96     1736.87     38.64 o 
   4   7   2     2571.25     2605.58     53.37 o 
   5   7   2      437.74      433.84     31.96 o 
   6   7   2     1455.44     1482.21     44.42 o 
   7   7   2      410.12      447.94     33.82 o 
   8   7   2     3626.25     3544.64     74.95 o 
   9   7   2     2656.95     2646.72     96.49 o 
  10   7   2        0.18       14.22     68.31 o 
  11   7   2       85.90       87.17     73.08 o 
 -11   8   2      126.82      127.31     55.14 o 
 -10   8   2     1314.39     1440.93     86.92 o 
  -9   8   2     1397.62     1372.49     59.74 o 
  -8   8   2        5.19       -9.18     37.21 o 
  -7   8   2        6.44       -4.23     29.15 o 
  -6   8   2      959.56      974.17     30.34 o 
  -5   8   2     5445.20     5376.55     61.51 o 
  -4   8   2       30.87       26.89     21.99 o 
  -3   8   2     4272.47     4258.69     53.57 o 
  -2   8   2     6611.13     6612.58     73.72 o 
  -1   8   2     1879.12     1783.23     37.16 o 
   0   8   2      810.68      693.01     40.15 o 
   1   8   2    18510.30    17646.96    179.50 o 
   2   8   2     1692.08     1675.54     62.60 o 
   3   8   2      371.30      509.95     30.56 o 
   4   8   2      117.93       81.14     25.24 o 
   5   8   2     6791.36     6962.60     80.03 o 
   6   8   2     1782.97     1879.24     49.28 o 
   7   8   2      870.42      888.46     39.92 o 
   8   8   2      415.74      405.04     42.54 o 
   9   8   2      110.15      111.55     68.13 o 
  10   8   2        0.23      -76.75     65.59 o 
  11   8   2      370.56      362.13     81.69 o 
 -11   9   2      234.10      233.29     73.15 o 
 -10   9   2        4.82       17.74     63.72 o 
  -9   9   2     9264.89     9010.68    236.22 o 
  -8   9   2       63.39       53.36     37.96 o 
  -7   9   2      257.76      331.39     36.39 o 
  -6   9   2      164.67      162.76     29.19 o 
  -5   9   2     2812.52     2827.41     54.33 o 
  -4   9   2        1.01      -47.17     26.76 o 
  -3   9   2     4382.04     4638.06     65.36 o 
  -2   9   2     2021.63     2136.71     41.19 o 
  -1   9   2    15493.24    15372.03    123.56 o 
   0   9   2     2899.98     3007.64     60.71 o 
   1   9   2      155.29      118.56     27.56 o 
   2   9   2     2681.48     2816.95     59.87 o 
   3   9   2        2.43        5.24     27.33 o 
   4   9   2      773.34      767.45     33.39 o 
   5   9   2     4823.15     4733.89     65.44 o 
   6   9   2      143.68      161.39     30.88 o 
   7   9   2      433.43      413.38     37.05 o 
   8   9   2       66.53        0.56     37.47 o 
   9   9   2       25.20      104.35     66.33 o 
  10   9   2        1.90      -70.26     65.24 o 
  11   9   2      167.37      191.66     80.27 o 
 -11  10   2       44.00       21.54     70.87 o 
 -10  10   2      232.26      162.57    101.62 o 
  -9  10   2     2286.51     2233.49    110.22 o 
  -8  10   2     1797.31     1755.89     71.43 o 
  -7  10   2      324.68      364.16     47.41 o 
  -6  10   2        7.78       12.61     30.28 o 
  -5  10   2     3056.30     2842.13     62.73 o 
  -4  10   2      625.15      695.92     40.39 o 
  -3  10   2      672.08      712.31     32.32 o 
  -2  10   2      813.91      989.96     42.00 o 
  -1  10   2     5172.81     5176.93     64.73 o 
   0  10   2     3860.03     3842.25     76.19 o 
   1  10   2     3268.05     3127.36     58.80 o 
   2  10   2     6493.10     6824.37     87.26 o 
   3  10   2      519.41      489.50     30.24 o 
   4  10   2     2500.44     2569.64     56.16 o 
   5  10   2     2694.63     2527.08     51.77 o 
   6  10   2      562.12      651.63     37.97 o 
   7  10   2      650.60      675.47     40.96 o 
   8  10   2        8.01       -4.62     40.62 o 
   9  10   2      300.78      151.82     71.00 o 
  10  10   2       28.38      -47.77     73.37 o 
  11  10   2       64.10      -17.27     78.50 o 
 -10  11   2      118.06       70.59     77.70 o 
  -9  11   2      124.39      143.89     68.25 o 
  -8  11   2     2678.71     2768.37    101.56 o 
  -7  11   2       12.87       77.26     50.43 o 
  -6  11   2       12.62      -53.15     46.26 o 
  -5  11   2     2007.60     2082.45     67.39 o 
  -4  11   2     9060.43     8871.54    121.08 o 
  -3  11   2      678.68      827.33     39.61 o 
  -2  11   2     1279.81     1239.69     49.47 o 
  -1  11   2     1286.30     1234.39     44.45 o 
   0  11   2     9379.43     8970.23    108.35 o 
   1  11   2       98.68      120.59     29.81 o 
   2  11   2       13.03       -1.40     21.57 o 
   3  11   2     2459.73     2529.25     50.02 o 
   4  11   2       42.67       -9.95     23.21 o 
   5  11   2      308.85      311.89     30.21 o 
   6  11   2     6731.88     6550.28     87.22 o 
   7  11   2      294.15      222.73     40.58 o 
   8  11   2        1.92       18.14     43.70 o 
   9  11   2       19.59      -76.39    109.07 o 
  10  11   2      230.54      101.52     77.20 o 
 -10  12   2     1715.10     1828.02    122.99 o 
  -9  12   2     1058.38      985.26    100.79 o 
  -8  12   2      284.93      231.12     69.07 o 
  -7  12   2     2123.32     2013.83     94.40 o 
  -6  12   2     3249.68     3103.83    114.60 o 
  -5  12   2      262.46      283.06     43.98 o 
  -4  12   2      794.95      762.19     48.45 o 
  -3  12   2      161.21      157.91     31.91 o 
  -2  12   2      194.68      229.45     37.25 o 
  -1  12   2     2417.06     2469.45     57.13 o 
   0  12   2     3917.71     4045.56     75.79 o 
   1  12   2     1675.50     1739.48     55.18 o 
   2  12   2       33.68       55.15     19.25 o 
   3  12   2     4414.61     4370.19     57.95 o 
   4  12   2      999.55     1109.73     36.66 o 
   5  12   2      259.35      235.87     29.93 o 
   6  12   2      271.68      308.85     34.86 o 
   7  12   2     1170.27     1181.22     76.92 o 
   8  12   2      446.95      458.32     52.61 o 
   9  12   2      608.76      745.77     81.37 o 
  10  12   2      247.46      274.06     75.54 o 
 -10  13   2     1072.43      988.93    108.41 o 
  -9  13   2       73.40       64.91     80.05 o 
  -8  13   2     3884.31     3824.61    140.48 o 
  -7  13   2        9.99      -50.22     62.42 o 
  -6  13   2     3373.82     3271.22    122.38 o 
  -5  13   2     2167.04     2204.94     72.33 o 
  -4  13   2     7198.08     7358.37    118.02 o 
  -3  13   2       75.65       87.74     32.85 o 
  -2  13   2     1751.27     1740.83     58.68 o 
  -1  13   2     1000.81     1114.50     47.45 o 
   0  13   2      810.36      755.10     43.49 o 
   1  13   2       25.59      -28.31     32.20 o 
   2  13   2      389.81      501.65     37.95 o 
   3  13   2        5.38      -29.02     21.87 o 
   4  13   2     8306.75     8111.55     85.76 o 
   5  13   2      411.64      487.29     33.53 o 
   6  13   2        2.83       11.19     30.65 o 
   7  13   2      546.95      542.78     44.23 o 
   8  13   2     1231.24     1283.33     73.08 o 
   9  13   2      580.90      504.93     75.11 o 
  10  13   2     1529.09     1629.22    104.25 o 
  -9  14   2     6589.08     6956.47    214.86 o 
  -8  14   2      262.88      207.20     73.90 o 
  -7  14   2       77.06       47.52     68.22 o 
  -6  14   2      237.71      351.68     65.39 o 
  -5  14   2       11.48       -8.82     45.85 o 
  -4  14   2       57.65       -5.64     42.43 o 
  -3  14   2     6699.36     6763.80    102.72 o 
  -2  14   2     1257.09     1316.09     52.53 o 
  -1  14   2      172.43      244.30     38.21 o 
   0  14   2       48.92       31.80     34.88 o 
   1  14   2     3003.19     2865.99     69.95 o 
   2  14   2     2374.18     2284.16     54.21 o 
   3  14   2      407.65      442.61     27.26 o 
   4  14   2      802.64      815.65     34.68 o 
   5  14   2     3301.73     3377.85     60.19 o 
   6  14   2        6.82       30.77     38.60 o 
   7  14   2      171.12      212.84     58.94 o 
   8  14   2      211.79      147.48     68.03 o 
   9  14   2     1118.98     1044.10     85.05 o 
  -9  15   2     1387.36     1503.30    106.86 o 
  -8  15   2      984.54      851.33     88.72 o 
  -7  15   2     2563.72     2349.94    108.32 o 
  -6  15   2     2494.67     2437.11    107.62 o 
  -5  15   2     7604.90     7558.83    162.23 o 
  -4  15   2      114.94      117.26     45.22 o 
  -3  15   2       61.49       10.70     36.51 o 
  -2  15   2      662.01      673.99     46.32 o 
  -1  15   2      772.65      753.42     46.92 o 
   0  15   2     3065.12     3108.01     72.10 o 
   1  15   2       88.71      116.91     38.95 o 
   2  15   2     1873.63     1806.93     67.23 o 
   3  15   2     2777.94     2477.63     80.23 o 
   4  15   2       33.17      -19.18     40.05 o 
   5  15   2      210.79      219.24     49.72 o 
   6  15   2      182.88       71.04     58.65 o 
   7  15   2      174.34      185.44     65.22 o 
   8  15   2     1022.69     1198.21    100.91 o 
   9  15   2      341.30      298.79     79.16 o 
  -8  16   2      729.42      717.21     84.29 o 
  -7  16   2        3.60      -40.54     69.90 o 
  -6  16   2      258.73      297.77     70.06 o 
  -5  16   2     4340.86     4433.26    130.03 o 
  -4  16   2     5155.01     5215.72    113.61 o 
  -3  16   2      242.67      168.01     45.29 o 
  -2  16   2     3011.04     3024.18     80.13 o 
  -1  16   2     1266.60     1421.96     58.35 o 
   0  16   2       35.31       31.45     37.70 o 
   1  16   2     3946.86     3956.06     82.69 o 
   2  16   2     1200.99     1241.47     58.97 o 
   3  16   2      731.18      677.31     56.77 o 
   4  16   2      560.02      473.88     51.74 o 
   5  16   2      552.03      657.01     55.42 o 
   6  16   2      291.63      320.04     68.90 o 
   7  16   2     2104.31     1812.21    115.69 o 
   8  16   2     1041.07     1148.76    104.34 o 
  -8  17   2     1740.52     1791.90    119.07 o 
  -7  17   2     1722.52     1494.86    147.11 o 
  -6  17   2        8.09      -38.10     65.01 o 
  -5  17   2       17.78      -11.08     62.73 o 
  -4  17   2     2977.02     2991.99    115.83 o 
  -3  17   2      197.62      281.26     51.25 o 
  -2  17   2     1384.63     1320.28     61.47 o 
  -1  17   2     7048.43     7090.09    112.76 o 
   0  17   2     7470.59     7617.21    111.77 o 
   1  17   2     3061.62     3176.87     81.83 o 
   2  17   2     2286.03     2321.23     78.63 o 
   3  17   2       88.43       88.52     48.15 o 
   4  17   2        4.21      -23.94     49.20 o 
   5  17   2      627.57      672.40     64.29 o 
   6  17   2     2644.80     2788.40    114.28 o 
   7  17   2      228.79      248.66     84.09 o 
   8  17   2       20.72      -46.28     79.82 o 
  -7  18   2      123.59      163.39     81.38 o 
  -6  18   2      899.82      959.66     97.89 o 
  -5  18   2     1034.46     1011.30     86.75 o 
  -4  18   2      616.80      795.58     81.53 o 
  -3  18   2      823.99      855.74     62.08 o 
  -2  18   2     1186.78     1234.87     68.74 o 
  -1  18   2      567.52      560.46     51.59 o 
   0  18   2     2503.12     2662.51     75.73 o 
   1  18   2     1023.99     1024.45     58.65 o 
   2  18   2     3065.02     3214.27     86.14 o 
   3  18   2      311.50      299.82     52.56 o 
   4  18   2     4020.31     4051.33    132.85 o 
   5  18   2        3.98       22.38     67.61 o 
   6  18   2      419.78      527.86     90.66 o 
   7  18   2       54.10      234.41     86.76 o 
  -7  19   2       24.04      114.70     82.33 o 
  -6  19   2        0.27      -60.01     71.96 o 
  -5  19   2      256.18      261.98     77.49 o 
  -4  19   2     3647.34     3857.22    153.05 o 
  -3  19   2      514.86      447.19     71.10 o 
  -2  19   2      434.60      499.96     59.42 o 
  -1  19   2     4458.11     4843.39    150.86 o 
   0  19   2     3886.94     3899.52     91.36 o 
   1  19   2        0.54       34.48     46.05 o 
   2  19   2       46.66      -12.67     44.90 o 
   3  19   2     1709.26     1673.25     79.11 o 
   4  19   2      787.45      718.82     71.89 o 
   5  19   2     4574.06     4521.59    147.59 o 
   6  19   2      267.25      300.06    100.01 o 
   7  19   2      969.05     1016.92    112.12 o 
  -6  20   2      633.90      896.46    104.89 o 
  -5  20   2      187.51      172.17     79.36 o 
  -4  20   2      619.55      810.31     86.43 o 
  -3  20   2     1143.11     1360.22     90.04 o 
  -2  20   2        6.71      107.37     53.87 o 
  -1  20   2        4.83      -21.47     45.25 o 
   0  20   2     1829.45     1825.04     72.48 o 
   1  20   2     3204.29     3427.87     92.88 o 
   2  20   2     5772.62     5622.82    121.69 o 
   3  20   2      966.74      921.52     66.83 o 
   4  20   2      487.75      409.96     69.90 o 
   5  20   2     1580.33     1497.47    102.68 o 
   6  20   2      129.47      208.47     89.68 o 
  -5  21   2     3086.61     3216.44    136.42 o 
  -4  21   2      277.04      264.03     78.28 o 
  -3  21   2       94.96       23.36     68.22 o 
  -2  21   2        4.78      -63.36     61.10 o 
  -1  21   2       35.32       -9.65     47.89 o 
   0  21   2      177.26      240.55     50.71 o 
   1  21   2      490.38      564.17     57.50 o 
   2  21   2      203.11      262.28     57.13 o 
   3  21   2      788.40      914.15     72.56 o 
   4  21   2     1315.96     1409.40     88.88 o 
   5  21   2      372.43      295.23     76.21 o 
  -4  22   2     1884.60     1764.90    112.20 o 
  -3  22   2     1579.92     1768.90    111.53 o 
  -2  22   2     1078.96      967.33     87.57 o 
  -1  22   2      224.81      238.08     58.89 o 
   0  22   2      719.60      782.45     60.74 o 
   1  22   2        1.19       59.73     77.73 o 
   2  22   2        5.06       41.42     55.82 o 
   3  22   2      732.26      815.92     80.72 o 
  -1  23   2      643.68      633.82     77.83 o 
   0  23   2       50.53       25.82     55.74 o 
   1  23   2      241.38      275.45     61.69 o 
 -11   0   3      382.30      376.03     94.13 o 
  -9   0   3     3667.62     3349.23     88.45 o 
  -7   0   3     1648.30     1552.71     35.49 o 
  -5   0   3     1825.08     1907.93     33.03 o 
  -3   0   3      387.15      558.24     72.13 o 
  -1   0   3    30115.42    30975.02    290.33 o 
   1   0   3    26355.08    27929.13    254.59 o 
   3   0   3     4265.95     4399.54     68.64 o 
   5   0   3     1303.62     1298.41     47.89 o 
   7   0   3     9367.75     9051.06    144.29 o 
   9   0   3      214.33      221.15     73.00 o 
  11   0   3     3217.21     3475.07    164.92 o 
 -12   1   3      270.13      202.65     76.76 o 
 -11   1   3       45.79       65.84     66.69 o 
 -10   1   3      229.78      203.51     49.18 o 
  -9   1   3      755.26      753.97     37.02 o 
  -8   1   3     2794.13     2605.71     37.84 o 
  -7   1   3       27.08       29.94     15.65 o 
  -6   1   3      565.63      609.52     16.12 o 
  -5   1   3      190.75      203.40     12.64 o 
  -4   1   3      323.72      287.13     16.17 o 
  -3   1   3      277.30      310.30     16.66 o 
  -2   1   3      805.60      938.52     26.19 o 
  -1   1   3    12925.27    13880.16     93.86 o 
   0   1   3     7236.95     7376.17     61.04 o 
   1   1   3    11612.52    12108.41     89.12 o 
   2   1   3        4.15       23.21     16.46 o 
   3   1   3     1135.49     1124.06     29.40 o 
   4   1   3       80.46       83.32     19.61 o 
   5   1   3     3743.09     3816.58     50.93 o 
   6   1   3     7959.28     7952.72    100.96 o 
   7   1   3     2466.14     2603.67     65.32 o 
   8   1   3      213.50      172.65     31.66 o 
   9   1   3      801.57      816.04     51.72 o 
  10   1   3        1.86       68.39     54.27 o 
  11   1   3      156.80       95.98     62.88 o 
  12   1   3      295.10      452.28     71.53 o 
 -12   2   3     1191.14     1242.65    107.92 o 
 -11   2   3      766.10      720.96     65.42 o 
 -10   2   3      411.06      372.07     69.03 o 
  -9   2   3      252.02      248.68     33.29 o 
  -8   2   3       35.29       45.62     19.68 o 
  -7   2   3      215.51      192.37     14.73 o 
  -6   2   3       17.20       15.23     12.04 o 
  -5   2   3     5883.41     5682.22     42.42 o 
  -4   2   3      692.55      674.97     22.11 o 
  -3   2   3     1012.50      952.77     24.43 o 
  -2   2   3     9821.34    10286.68     75.73 o 
  -1   2   3     6002.64     6339.17     51.90 o 
   0   2   3      207.21      236.23     15.51 o 
   1   2   3    12832.89    13498.37     93.17 o 
   2   2   3     2478.65     2484.98     36.65 o 
   3   2   3     4576.10     4510.81     50.81 o 
   4   2   3        3.54        1.91     18.44 o 
   5   2   3      342.59      368.39     25.71 o 
   6   2   3      171.11      178.43     29.65 o 
   7   2   3        1.23        3.20     31.82 o 
   8   2   3     6006.26     5531.79     88.38 o 
   9   2   3      215.79      185.79     42.96 o 
  10   2   3     1506.25     1371.59     74.07 o 
  11   2   3     2248.96     2287.20    100.32 o 
  12   2   3      507.52      415.69     72.95 o 
 -12   3   3      177.26      204.34     91.87 o 
 -11   3   3     1439.60     1499.47     74.69 o 
 -10   3   3     1913.35     1838.21     60.63 o 
  -9   3   3      787.17      866.14     39.56 o 
  -8   3   3     1233.20     1249.98     33.63 o 
  -7   3   3      473.67      434.45     17.30 o 
  -6   3   3     4443.00     4505.05     42.72 o 
  -5   3   3     1744.46     1612.64     25.09 o 
  -4   3   3    13920.79    14320.66     96.79 o 
  -3   3   3      209.10      204.59     15.72 o 
  -2   3   3     2985.32     3076.22     37.13 o 
  -1   3   3    15565.42    16566.36    114.95 o 
   0   3   3       10.50      -15.66     16.25 o 
   1   3   3     5615.79     5439.82     50.57 o 
   2   3   3     7881.93     8270.63     70.81 o 
   3   3   3        0.09        0.63     18.27 o 
   4   3   3     8941.15     9181.56     81.79 o 
   5   3   3      409.66      330.16     24.88 o 
   6   3   3     5362.33     5277.43     73.58 o 
   7   3   3     1101.23     1073.29     45.17 o 
   8   3   3      843.22      801.43     47.32 o 
   9   3   3      156.49       51.14     54.19 o 
  10   3   3     2158.47     2298.32     95.71 o 
  11   3   3      147.63      131.87     61.00 o 
  12   3   3      420.65      445.79     73.04 o 
 -12   4   3        7.91       44.04     88.07 o 
 -11   4   3      112.73      159.69     52.49 o 
 -10   4   3     1446.46     1412.76     56.34 o 
  -9   4   3      900.77      815.39     41.16 o 
  -8   4   3     7984.55     7851.62     92.33 o 
  -7   4   3      197.62      248.95     18.42 o 
  -6   4   3     2218.62     2221.81     32.83 o 
  -5   4   3     1706.27     1675.34     26.85 o 
  -4   4   3     6864.73     7028.14     55.25 o 
  -3   4   3       66.20       53.16     12.66 o 
  -2   4   3     2907.51     2892.21     33.74 o 
  -1   4   3        0.38       -5.92     14.34 o 
   0   4   3       10.61       21.51     19.46 o 
   1   4   3     7800.03     8085.38     66.66 o 
   2   4   3      886.30      836.12     23.97 o 
   3   4   3       84.94       88.93     19.47 o 
   4   4   3    11796.05    11667.33    104.74 o 
   5   4   3     6439.04     6301.45     91.02 o 
   6   4   3     1343.67     1449.88     43.71 o 
   7   4   3      782.58      754.43     42.32 o 
   8   4   3        7.71       -2.00     30.57 o 
   9   4   3      180.32      152.45     58.83 o 
  10   4   3      353.18      281.83     60.48 o 
  11   4   3     1471.05     1455.54     82.37 o 
 -12   5   3       37.68      -34.82     92.06 o 
 -11   5   3      240.32      264.42     56.98 o 
 -10   5   3      697.93      716.24     53.36 o 
  -9   5   3      195.85      280.33     35.01 o 
  -8   5   3     1024.31     1131.11     46.60 o 
  -7   5   3     1523.39     1544.11     30.12 o 
  -6   5   3      939.59     1087.89     25.20 o 
  -5   5   3     9993.91     9809.29     79.70 o 
  -4   5   3     6124.86     6032.73     55.94 o 
  -3   5   3     3953.46     3938.64     47.55 o 
  -2   5   3     2790.29     2975.65     35.17 o 
  -1   5   3     1572.81     1604.53     36.22 o 
   0   5   3      421.49      457.26     31.34 o 
   1   5   3      990.60      889.59     26.01 o 
   2   5   3      790.59      828.07     28.81 o 
   3   5   3      106.97       99.40     19.62 o 
   4   5   3     2121.40     2033.57     69.62 o 
   5   5   3     1442.52     1277.17     45.30 o 
   6   5   3       51.86       69.27     27.13 o 
   7   5   3      417.12      485.85     39.65 o 
   8   5   3     1234.61     1277.65     56.35 o 
   9   5   3      396.74      372.73     64.17 o 
  10   5   3      452.98      414.76     77.75 o 
  11   5   3     1409.68     1444.88     86.21 o 
 -11   6   3       88.40       40.98     57.27 o 
 -10   6   3       36.25      -30.30     40.44 o 
  -9   6   3    13571.62    13225.12    162.26 o 
  -8   6   3     1280.73     1407.33     57.51 o 
  -7   6   3      310.46      362.33     28.69 o 
  -6   6   3       30.83       36.02     18.39 o 
  -5   6   3     6099.77     6192.85     61.70 o 
  -4   6   3     1170.92     1134.31     26.41 o 
  -3   6   3    16791.40    16652.36    124.64 o 
  -2   6   3     9518.34     9477.39     77.41 o 
  -1   6   3     5401.71     5490.63     74.38 o 
   0   6   3     3771.60     3913.82     63.64 o 
   1   6   3     1850.82     1757.15     38.60 o 
   2   6   3     2134.09     2123.83     63.38 o 
   3   6   3    24663.95    24150.46    209.09 o 
   4   6   3        4.75      -12.62     26.37 o 
   5   6   3       29.25       73.11     30.44 o 
   6   6   3     1218.30     1179.60     45.75 o 
   7   6   3     2578.42     2550.88     71.95 o 
   8   6   3     2587.44     2462.76     62.85 o 
   9   6   3      737.46      643.89     69.16 o 
  10   6   3      233.39      107.98     64.87 o 
  11   6   3     1715.21     1524.45    105.28 o 
 -11   7   3      102.54      103.40     59.43 o 
 -10   7   3      449.18      437.90     53.40 o 
  -9   7   3      922.69     1142.12     72.58 o 
  -8   7   3     2435.88     2493.99     75.26 o 
  -7   7   3      416.49      428.97     37.34 o 
  -6   7   3     5794.29     5867.15     68.52 o 
  -5   7   3      887.15      944.79     29.58 o 
  -4   7   3    21530.14    21198.91    142.61 o 
  -3   7   3       73.06       46.95     17.73 o 
  -2   7   3     3857.94     4121.81     48.22 o 
  -1   7   3      198.02      217.04     29.28 o 
   0   7   3     2235.74     2297.39     53.50 o 
   1   7   3     4689.01     4816.04     73.88 o 
   2   7   3    15264.44    15244.16    158.76 o 
   3   7   3      856.21      824.72     34.83 o 
   4   7   3      226.37      184.63     29.01 o 
   5   7   3     1553.62     1428.84     47.28 o 
   6   7   3       12.69       21.12     31.56 o 
   7   7   3       79.54       65.06     32.44 o 
   8   7   3      547.73      544.75     47.99 o 
   9   7   3     1082.05      910.37     83.29 o 
  10   7   3     1298.08     1229.26     95.08 o 
  11   7   3      460.35      442.31     84.53 o 
 -11   8   3        0.72      -54.70     59.32 o 
 -10   8   3      221.27      268.83     62.92 o 
  -9   8   3       92.28      242.64     58.41 o 
  -8   8   3       29.20      -52.89     45.95 o 
  -7   8   3      959.58      894.21     54.53 o 
  -6   8   3        1.05       27.68     22.02 o 
  -5   8   3     3994.29     3988.48     58.98 o 
  -4   8   3     2650.82     2800.47     44.49 o 
  -3   8   3     6520.57     6357.14     66.52 o 
  -2   8   3     1564.91     1679.15     32.32 o 
  -1   8   3    17771.25    17365.23    161.27 o 
   0   8   3       62.17       71.89     33.27 o 
   1   8   3     2460.26     2569.11     57.13 o 
   2   8   3     3192.38     3170.28     59.81 o 
   3   8   3     2085.83     2143.72     53.10 o 
   4   8   3      505.06      563.73     35.42 o 
   5   8   3     2109.50     1993.89     55.11 o 
   6   8   3       94.31      118.40     35.99 o 
   7   8   3     3505.87     3620.90     67.38 o 
   8   8   3      757.06      721.82     47.19 o 
   9   8   3     1887.42     2013.79    143.46 o 
  10   8   3     1187.13     1194.00    101.91 o 
  11   8   3     1531.19     1478.98    110.09 o 
 -11   9   3       88.69      144.76     75.63 o 
 -10   9   3       14.81      -42.08     73.16 o 
  -9   9   3       65.41       34.18     61.54 o 
  -8   9   3     1881.52     1949.49    131.89 o 
  -7   9   3      598.76      631.78     73.71 o 
  -6   9   3     4687.49     4615.29     79.00 o 
  -5   9   3      494.17      559.20     30.85 o 
  -4   9   3      574.40      722.69     32.04 o 
  -3   9   3      322.54      289.49     24.15 o 
  -2   9   3     4291.68     4120.61     49.33 o 
  -1   9   3      135.46      111.20     22.72 o 
   0   9   3    28670.13    28189.20    233.68 o 
   1   9   3      387.79      415.08     31.10 o 
   2   9   3       19.35      -27.18     26.43 o 
   3   9   3      682.67      706.44     38.58 o 
   4   9   3      637.47      620.93     38.42 o 
   5   9   3     1334.05     1248.15     48.77 o 
   6   9   3    15425.27    15122.23    153.41 o 
   7   9   3      211.77      219.58     34.49 o 
   8   9   3       94.71       55.01     38.19 o 
   9   9   3      644.75      672.66     82.66 o 
  10   9   3      117.87       34.77     72.29 o 
  11   9   3       72.62      175.16    124.83 o 
 -11  10   3       71.59        9.90     69.43 o 
 -10  10   3     1094.16     1056.72     97.47 o 
  -9  10   3        7.33     -129.42     64.71 o 
  -8  10   3       42.53       67.93     53.83 o 
  -7  10   3     3883.63     3875.77    100.57 o 
  -6  10   3      205.11      192.41     45.77 o 
  -5  10   3        0.79      -16.27     28.50 o 
  -4  10   3     1245.31     1301.63     54.38 o 
  -3  10   3        5.19        8.19     18.34 o 
  -2  10   3      479.56      488.01     25.64 o 
  -1  10   3     2782.45     2743.95     49.31 o 
   0  10   3      118.45      116.03     29.18 o 
   1  10   3    19396.53    19914.01    172.93 o 
   2  10   3      677.93      754.97     37.51 o 
   3  10   3    16723.61    17020.62    167.82 o 
   4  10   3     1153.80     1107.62     46.09 o 
   5  10   3     3204.66     3219.83     72.48 o 
   6  10   3       59.56       36.85     34.29 o 
   7  10   3     2196.13     2183.45     59.86 o 
   8  10   3     2165.55     2131.14     67.41 o 
   9  10   3     1205.00     1385.61    100.17 o 
  10  10   3      626.16      624.10     93.40 o 
 -10  11   3     1956.18     1775.20    118.24 o 
  -9  11   3     1269.68     1394.05    105.55 o 
  -8  11   3        3.52       64.87     64.81 o 
  -7  11   3       58.29       72.51     48.40 o 
  -6  11   3      343.95      389.77     90.04 o 
  -5  11   3       14.67        8.84     32.94 o 
  -4  11   3     4010.35     3942.76     71.40 o 
  -3  11   3      222.89      239.63     25.39 o 
  -2  11   3     3159.22     3146.91     51.16 o 
  -1  11   3       50.00       40.65     18.74 o 
   0  11   3     1815.04     1911.82     54.15 o 
   1  11   3      417.69      374.91     33.24 o 
   2  11   3     7325.42     7266.18     91.02 o 
   3  11   3      362.80      351.06     36.64 o 
   4  11   3     2741.54     2748.29     68.00 o 
   5  11   3     2208.02     2082.98     55.32 o 
   6  11   3      696.27      704.23     38.90 o 
   7  11   3     3797.13     3802.92     74.96 o 
   8  11   3     2293.99     2411.75     76.91 o 
   9  11   3       98.50       98.04     74.10 o 
  10  11   3      243.18      341.56     89.52 o 
 -10  12   3        0.78       36.77     67.46 o 
  -9  12   3     6624.11     6651.90    194.00 o 
  -8  12   3      983.27     1014.41     86.53 o 
  -7  12   3      276.94      213.23     62.81 o 
  -6  12   3     1210.49     1192.91     80.93 o 
  -5  12   3     1822.47     1728.91     60.37 o 
  -4  12   3      796.28      816.41     47.91 o 
  -3  12   3     6609.77     6337.29     91.38 o 
  -2  12   3        0.08      -43.02     25.31 o 
  -1  12   3       29.60        5.96     25.60 o 
   0  12   3      211.33      136.73     33.95 o 
   1  12   3     2456.01     2377.87     58.60 o 
   2  12   3     7844.86     7438.64    100.19 o 
   3  12   3    12376.57    12091.92    133.99 o 
   4  12   3     3045.91     2950.52     64.65 o 
   5  12   3       98.02      135.05     30.55 o 
   6  12   3       30.59      -19.47     30.47 o 
   7  12   3     1671.33     1853.79     64.38 o 
   8  12   3       49.29      121.00     47.70 o 
   9  12   3      678.10      688.83     87.85 o 
  10  12   3       30.09       26.74     80.93 o 
 -10  13   3       53.47       48.18     72.87 o 
  -9  13   3      485.88      515.96     86.49 o 
  -8  13   3     2938.91     2949.29    158.33 o 
  -7  13   3        3.53        6.89     60.80 o 
  -6  13   3     1281.48     1252.61     94.26 o 
  -5  13   3     1371.78     1441.24     94.31 o 
  -4  13   3     6498.71     5954.23    111.14 o 
  -3  13   3      102.25      104.12     45.21 o 
  -2  13   3       67.75       44.01     37.35 o 
  -1  13   3     2090.33     2127.18     54.68 o 
   0  13   3      899.24      933.33     45.80 o 
   1  13   3     3914.96     3998.94     71.85 o 
   2  13   3     4008.09     4080.91     61.78 o 
   3  13   3        6.60      -29.81     26.53 o 
   4  13   3       20.32       20.74     26.44 o 
   5  13   3     1542.48     1445.87     46.48 o 
   6  13   3      666.30      666.73     42.20 o 
   7  13   3       31.07       41.47     40.09 o 
   8  13   3        0.62      -58.46     58.11 o 
   9  13   3       11.58       41.67     69.22 o 
  -9  14   3     1349.10     1276.12    123.28 o 
  -8  14   3     2811.87     2708.14    122.21 o 
  -7  14   3        1.52     -112.08     61.96 o 
  -6  14   3      731.31      747.36     84.61 o 
  -5  14   3     2123.21     2190.13    100.03 o 
  -4  14   3     1631.53     1723.61     70.56 o 
  -3  14   3       25.81       60.20     36.08 o 
  -2  14   3     2674.80     2896.58     73.43 o 
  -1  14   3     2115.35     2135.71     67.70 o 
   0  14   3     1856.10     1777.07     58.41 o 
   1  14   3      380.40      393.68     40.81 o 
   2  14   3       50.46       48.92     36.53 o 
   3  14   3     1548.41     1481.09     39.48 o 
   4  14   3      739.74      760.66     35.58 o 
   5  14   3      233.00      213.38     36.02 o 
   6  14   3      199.23      174.43     41.81 o 
   7  14   3     2266.25     2374.67     95.53 o 
   8  14   3      253.08      242.22     70.41 o 
   9  14   3      242.38      153.35     67.67 o 
  -9  15   3        9.70       17.22     72.12 o 
  -8  15   3     1441.07     1276.36    107.45 o 
  -7  15   3     2523.92     2177.16    112.72 o 
  -6  15   3     1210.62     1277.93    118.41 o 
  -5  15   3     4422.95     4169.61    138.98 o 
  -4  15   3     4317.19     4242.58    105.85 o 
  -3  15   3     2193.87     2183.25     67.29 o 
  -2  15   3      257.50      222.22     41.56 o 
  -1  15   3      207.62      246.10     40.46 o 
   0  15   3     1157.97     1123.71     50.97 o 
   1  15   3     1301.40     1270.36     59.59 o 
   2  15   3     1482.10     1588.87     60.63 o 
   3  15   3       31.79       28.01     38.63 o 
   4  15   3     3427.14     3257.49     81.03 o 
   5  15   3      113.80      206.73     49.62 o 
   6  15   3     4084.59     4020.39    118.35 o 
   7  15   3       15.02       44.01     76.79 o 
   8  15   3        5.76       36.38     69.90 o 
   9  15   3      759.25      896.99     85.27 o 
  -8  16   3       58.74      148.79     73.18 o 
  -7  16   3        8.97       60.48     70.76 o 
  -6  16   3        0.41      -50.71     70.26 o 
  -5  16   3       14.47       32.15     62.80 o 
  -4  16   3      322.88      345.75     69.99 o 
  -3  16   3     3419.07     3727.36     95.73 o 
  -2  16   3     2251.59     2180.19     70.92 o 
  -1  16   3     1494.70     1441.95     59.35 o 
   0  16   3      302.68      272.55     41.18 o 
   1  16   3     3347.88     3159.90     82.87 o 
   2  16   3       40.28       46.01     42.54 o 
   3  16   3      144.39      175.41     42.88 o 
   4  16   3      408.85      402.07     47.21 o 
   5  16   3     2321.94     2317.75     84.78 o 
   6  16   3      888.06      880.59     79.78 o 
   7  16   3      249.97      164.36     67.94 o 
   8  16   3     1336.32     1412.28    112.46 o 
  -8  17   3      415.20      301.65     82.11 o 
  -7  17   3      542.29      482.27     85.98 o 
  -6  17   3     1008.58      981.37    101.98 o 
  -5  17   3        4.51      100.22     69.47 o 
  -4  17   3       12.01        8.04     59.31 o 
  -3  17   3      585.35      497.84     55.38 o 
  -2  17   3      337.97      222.05     45.63 o 
  -1  17   3      645.18      560.24     47.39 o 
   0  17   3     1872.64     1890.33     65.71 o 
   1  17   3       21.48       -8.35     40.43 o 
   2  17   3       41.19       93.38     44.84 o 
   3  17   3      171.04      206.86     49.21 o 
   4  17   3        5.50        9.28     45.90 o 
   5  17   3     2260.32     1967.33     83.80 o 
   6  17   3      883.72      968.77     84.72 o 
   7  17   3      690.97      656.50     95.45 o 
   8  17   3      847.32      828.55    119.74 o 
  -7  18   3      322.24      262.42     83.24 o 
  -6  18   3      661.67      562.35     96.89 o 
  -5  18   3      713.73      689.97     86.54 o 
  -4  18   3      237.80      249.06     69.07 o 
  -3  18   3      128.58      170.36     55.10 o 
  -2  18   3      876.43      956.97     66.57 o 
  -1  18   3     3068.00     3187.75     81.18 o 
   0  18   3     1976.04     2094.78     69.76 o 
   1  18   3     3931.09     4110.57     95.14 o 
   2  18   3      481.18      462.03     53.05 o 
   3  18   3      154.10      181.35     50.86 o 
   4  18   3      889.61      760.30     68.07 o 
   5  18   3      643.91      704.38     93.18 o 
   6  18   3      134.95      171.29     71.39 o 
   7  18   3     1900.47     2020.35    127.03 o 
  -7  19   3       72.63       58.82     80.68 o 
  -6  19   3      108.16      168.04     85.59 o 
  -5  19   3       38.00       55.37     69.17 o 
  -4  19   3      214.81      304.01     73.27 o 
  -3  19   3        3.56       33.56     61.64 o 
  -2  19   3        0.42       37.27     49.75 o 
  -1  19   3       27.15      -25.76     44.65 o 
   0  19   3     1179.36     1183.06     61.75 o 
   1  19   3      517.87      429.78     52.31 o 
   2  19   3      597.00      585.54     54.88 o 
   3  19   3      187.06      147.65     54.80 o 
   4  19   3      773.67      676.69     73.45 o 
   5  19   3        0.07       98.71     79.35 o 
   6  19   3     2973.03     3082.16    184.40 o 
  -6  20   3       22.86      114.05     84.94 o 
  -5  20   3     1245.62     1376.55    130.67 o 
  -4  20   3        8.36      167.87     72.41 o 
  -3  20   3      102.41      146.99     67.91 o 
  -2  20   3       72.59      108.18     51.15 o 
  -1  20   3      839.36      964.21     62.10 o 
   0  20   3      527.66      505.21     53.30 o 
   1  20   3       73.67       80.05     48.66 o 
   2  20   3     1304.19     1354.94     65.99 o 
   3  20   3     2391.78     2422.01     89.12 o 
   4  20   3      760.17      735.92     68.49 o 
   5  20   3      141.71      103.01     83.75 o 
  -5  21   3        9.38       47.34     72.95 o 
  -4  21   3     1139.58     1317.23    110.55 o 
  -3  21   3        6.37      -14.18     80.15 o 
  -2  21   3      545.04      571.14     72.55 o 
  -1  21   3      520.44      650.75     65.79 o 
   0  21   3      378.85      428.08     54.16 o 
   1  21   3      196.32      223.61     52.72 o 
   2  21   3      462.15      499.61     57.75 o 
   3  21   3        2.93       22.93     53.53 o 
   4  21   3      183.74      144.12     65.51 o 
  -3  22   3     1114.32     1193.67     93.58 o 
  -2  22   3      125.11      193.35     66.94 o 
  -1  22   3      526.88      480.11     74.26 o 
   0  22   3      157.65       56.11     55.64 o 
   1  22   3     1282.62     1596.53     80.61 o 
   2  22   3      596.50      563.04     61.76 o 
   3  22   3      314.04      373.00     61.85 o 
  -1  23   3      225.34      168.33     70.27 o 
   0  23   3        2.70      -23.13     51.40 o 
 -12   0   4     2462.42     2389.10    158.45 o 
 -10   0   4       29.28       29.23     66.65 o 
  -8   0   4      216.98      103.71     51.69 o 
  -6   0   4    14113.16    13651.59    212.83 o 
  -4   0   4      342.04      223.44     38.77 o 
  -2   0   4     3902.73     4100.80     52.53 o 
   0   0   4     7954.87     8047.37     83.89 o 
   2   0   4    27563.41    28843.23    245.39 o 
   4   0   4     1441.76     1284.51     62.59 o 
   6   0   4     5382.47     5466.64    112.80 o 
   8   0   4     9627.53     9866.91    162.90 o 
  10   0   4     3358.11     3437.46    258.69 o 
 -12   1   4      359.03      325.51     87.62 o 
 -11   1   4      876.12      963.30     78.29 o 
 -10   1   4      326.72      245.79     48.12 o 
  -9   1   4      575.60      549.88     49.93 o 
  -8   1   4     1240.76     1268.06     34.94 o 
  -7   1   4      221.47      267.40     22.93 o 
  -6   1   4     1511.65     1556.48     39.86 o 
  -5   1   4     5822.48     5645.91     72.60 o 
  -4   1   4      846.73      970.44     33.60 o 
  -3   1   4     5169.27     5245.04     54.41 o 
  -2   1   4    13423.05    13788.93     96.78 o 
  -1   1   4     4580.14     4619.95     40.67 o 
   0   1   4      247.03      237.00     20.92 o 
   1   1   4    12636.66    13072.36    121.47 o 
   2   1   4     2727.61     2674.89     36.43 o 
   3   1   4      363.57      368.74     23.44 o 
   4   1   4      494.53      342.53     56.13 o 
   5   1   4     4580.88     4578.97     69.63 o 
   6   1   4    19913.45    19652.33    184.94 o 
   7   1   4    11375.45    11387.03    124.32 o 
   8   1   4      318.84      374.91     37.32 o 
   9   1   4       60.53       76.71     47.72 o 
  10   1   4     2708.13     2760.36    102.76 o 
  11   1   4       27.42       -2.25     61.16 o 
 -12   2   4      104.64      137.89     89.54 o 
 -11   2   4        1.37     -186.35     93.17 o 
 -10   2   4        5.97       81.32     34.35 o 
  -9   2   4      514.05      571.23     38.29 o 
  -8   2   4     1479.19     1420.93     41.50 o 
  -7   2   4     5742.69     5783.77     72.00 o 
  -6   2   4      502.36      453.84     21.89 o 
  -5   2   4      812.00      901.60     23.57 o 
  -4   2   4      616.76      665.27     19.08 o 
  -3   2   4     2203.88     2196.26     37.38 o 
  -2   2   4     6960.33     6845.06     57.04 o 
  -1   2   4     5806.30     5894.26     46.72 o 
   0   2   4     7991.45     8474.63     69.72 o 
   1   2   4     4011.72     4103.01     45.27 o 
   2   2   4       55.75       67.26     17.03 o 
   3   2   4      999.38     1163.67     41.45 o 
   4   2   4    27248.23    27783.63    258.66 o 
   5   2   4     5049.98     5075.63     74.13 o 
   6   2   4     3628.80     3499.68     66.91 o 
   7   2   4     4729.76     4538.54     78.56 o 
   8   2   4      898.96      838.40     46.12 o 
   9   2   4     1978.82     1914.02     77.93 o 
  10   2   4        2.28       10.68     51.52 o 
  11   2   4     3801.09     3562.44    142.30 o 
 -12   3   4        0.09        5.43     84.45 o 
 -11   3   4       83.58      -93.37     90.27 o 
 -10   3   4     1430.07     1506.47     59.66 o 
  -9   3   4     1149.04     1143.01     51.18 o 
  -8   3   4      999.74     1083.70     45.04 o 
  -7   3   4     1128.03     1167.20     34.38 o 
  -6   3   4       20.80       19.45     18.86 o 
  -5   3   4      813.54      854.94     23.36 o 
  -4   3   4     4911.33     5082.95     51.61 o 
  -3   3   4    11454.93    11716.17     73.67 o 
  -2   3   4      766.89     1044.64     23.53 o 
  -1   3   4     6565.26     6627.52     51.77 o 
   0   3   4     5704.08     5719.59     54.14 o 
   1   3   4     3794.60     3659.59     41.83 o 
   2   3   4     2495.96     2260.45     42.70 o 
   3   3   4    23824.80    22655.09    215.43 o 
   4   3   4       99.19      123.53     25.69 o 
   5   3   4     1892.54     1773.68     48.07 o 
   6   3   4     2374.15     2308.53     57.50 o 
   7   3   4     2229.86     2204.36     61.02 o 
   8   3   4      541.38      638.09     47.39 o 
   9   3   4      136.87      154.10     55.53 o 
  10   3   4      268.44      308.77     58.40 o 
  11   3   4     3256.13     3364.82    118.56 o 
 -12   4   4        0.73       36.20     85.07 o 
 -11   4   4     1708.70     2032.89    110.26 o 
 -10   4   4      214.25      195.79     60.41 o 
  -9   4   4     2164.08     2340.38     72.52 o 
  -8   4   4     1084.79     1058.23     52.26 o 
  -7   4   4        0.33        4.37     26.59 o 
  -6   4   4      174.67      202.63     17.28 o 
  -5   4   4     5154.96     4904.60     45.85 o 
  -4   4   4     1732.78     1737.21     24.93 o 
  -3   4   4    19687.09    19628.85    120.41 o 
  -2   4   4     7946.69     8005.25     63.07 o 
  -1   4   4      576.93      500.70     18.15 o 
   0   4   4       25.09       15.15     17.69 o 
   1   4   4    15040.09    14861.38    139.06 o 
   2   4   4      998.04     1300.10     38.66 o 
   3   4   4    17026.52    16779.69    169.78 o 
   4   4   4     3258.15     3091.51     57.25 o 
   5   4   4      637.37      675.67     38.37 o 
   6   4   4      806.40      781.62     41.79 o 
   7   4   4      600.01      618.01     42.15 o 
   8   4   4     2051.79     2005.30     64.09 o 
   9   4   4      163.73      249.16     59.57 o 
  10   4   4       91.27       68.40     58.10 o 
  11   4   4     1817.36     1753.58     87.55 o 
 -11   5   4        7.28       12.50     70.74 o 
 -10   5   4     1905.91     2023.74     97.45 o 
  -9   5   4       42.23       11.16     40.32 o 
  -8   5   4      477.66      445.46     45.60 o 
  -7   5   4      428.86      516.06     25.57 o 
  -6   5   4       47.96       36.83     16.16 o 
  -5   5   4     3533.29     3466.82     40.38 o 
  -4   5   4    22972.50    22746.61    154.66 o 
  -3   5   4      218.97      267.03     16.91 o 
  -2   5   4     1109.54     1182.41     28.66 o 
  -1   5   4     2321.88     2413.75     39.50 o 
   0   5   4      594.91      562.97     27.66 o 
   1   5   4       65.84       48.34     20.02 o 
   2   5   4    45392.91    44480.87    390.31 o 
   3   5   4     2065.88     2129.69     47.80 o 
   4   5   4     2646.12     2878.43     60.62 o 
   5   5   4      760.17      855.97     40.93 o 
   6   5   4     2057.88     2253.46     62.50 o 
   7   5   4     1464.31     1392.29     52.73 o 
   8   5   4      162.74      120.97     38.92 o 
   9   5   4       41.38       64.66     58.88 o 
  10   5   4     3181.56     3253.76    120.92 o 
  11   5   4      140.94      197.11     64.75 o 
 -11   6   4      171.58      238.78     49.40 o 
 -10   6   4      464.83      500.59     89.59 o 
  -9   6   4      275.22      346.10     61.10 o 
  -8   6   4       67.89       41.07     39.13 o 
  -7   6   4     2532.34     2532.80     63.72 o 
  -6   6   4     2072.98     2010.17     36.11 o 
  -5   6   4       84.14       62.61     16.76 o 
  -4   6   4        0.60       26.16     15.35 o 
  -3   6   4     2586.37     2644.54     37.44 o 
  -2   6   4     6275.96     6396.24     72.88 o 
  -1   6   4     9271.64     9400.03     94.32 o 
   0   6   4        8.77       -6.72     22.50 o 
   1   6   4     1595.32     1792.65     48.50 o 
   2   6   4      232.72      146.03     29.57 o 
   3   6   4       54.68       82.41     28.13 o 
   4   6   4     2791.20     2907.44     63.06 o 
   5   6   4       23.37      -10.20     28.64 o 
   6   6   4      985.69     1070.10     55.56 o 
   7   6   4       79.89       76.65     35.88 o 
   8   6   4     1397.62     1348.58     60.29 o 
   9   6   4     1892.95     1870.55    101.94 o 
  10   6   4      616.47      505.54     95.71 o 
  11   6   4      184.45      129.74     76.71 o 
 -11   7   4      243.50      254.44     79.03 o 
 -10   7   4        4.68       33.85     47.10 o 
  -9   7   4      184.81      173.78     56.33 o 
  -8   7   4     3278.10     3484.38     96.53 o 
  -7   7   4       18.83       34.69     42.25 o 
  -6   7   4     6615.38     6719.58     70.64 o 
  -5   7   4        8.59      -33.34     16.67 o 
  -4   7   4        0.75       -4.65     17.42 o 
  -3   7   4     2107.84     2134.51     35.84 o 
  -2   7   4     7982.80     7465.34     81.43 o 
  -1   7   4     2355.59     2221.30     66.78 o 
   0   7   4     3710.29     3982.54     71.84 o 
   1   7   4     3866.44     3918.12     67.34 o 
   2   7   4     3425.87     3252.76     73.86 o 
   3   7   4     4928.22     4602.07     74.36 o 
   4   7   4     1267.21     1117.44     49.45 o 
   5   7   4       21.05      -38.11     30.03 o 
   6   7   4    11501.80    11235.97    135.27 o 
   7   7   4      569.88      522.00     44.13 o 
   8   7   4     1205.07     1258.18     61.25 o 
   9   7   4      956.65      996.75     86.74 o 
  10   7   4     1069.18     1104.77     95.58 o 
  11   7   4      635.20      644.02     89.95 o 
 -11   8   4       11.27       80.45     54.96 o 
 -10   8   4        9.94        5.36     50.69 o 
  -9   8   4      882.97      897.97     80.24 o 
  -8   8   4       29.16       58.67     43.65 o 
  -7   8   4     5432.71     5241.65    106.12 o 
  -6   8   4     1762.92     1744.18     45.26 o 
  -5   8   4       11.31        2.87     18.36 o 
  -4   8   4      160.82      174.73     20.40 o 
  -3   8   4     4871.04     4730.58     52.42 o 
  -2   8   4       12.64       21.46     17.46 o 
  -1   8   4      714.54      691.15     32.79 o 
   0   8   4     5376.58     5601.86     75.48 o 
   1   8   4    11484.01    11437.32    123.84 o 
   2   8   4      744.07      680.49     40.62 o 
   3   8   4       14.20      -14.28     28.14 o 
   4   8   4     1544.76     1496.82     49.30 o 
   5   8   4      784.37      876.12     44.22 o 
   6   8   4      598.57      565.68     45.90 o 
   7   8   4     4893.13     4652.06    101.09 o 
   8   8   4     6681.06     6576.26    102.39 o 
   9   8   4     1349.06     1341.55     95.44 o 
  10   8   4      692.78      550.06     84.31 o 
  11   8   4     2930.53     3019.07    139.60 o 
 -11   9   4       74.93      130.89     56.81 o 
 -10   9   4      109.39      179.52     59.07 o 
  -9   9   4      646.22      570.38     63.29 o 
  -8   9   4      607.80      657.82     65.34 o 
  -7   9   4     1459.19     1368.29     65.35 o 
  -6   9   4      852.36      847.40     54.85 o 
  -5   9   4     1143.19     1071.04     34.99 o 
  -4   9   4      983.41     1027.65     30.56 o 
  -3   9   4       61.47       76.66     19.93 o 
  -2   9   4      129.87      100.11     19.70 o 
  -1   9   4     8047.25     8047.88     89.14 o 
   0   9   4      627.30      639.69     35.68 o 
   1   9   4     1641.58     1655.19     47.04 o 
   2   9   4       14.77      -16.82     28.32 o 
   3   9   4     9009.31     8480.79    105.45 o 
   4   9   4      187.28      204.55     34.04 o 
   5   9   4     2214.92     2214.85     61.69 o 
   6   9   4      141.87      207.02     40.82 o 
   7   9   4     9568.53     9885.79    131.38 o 
   8   9   4      202.42      194.59     42.83 o 
   9   9   4      324.88      281.08     74.17 o 
  10   9   4       26.06        9.42     73.59 o 
 -10  10   4      529.17      465.94     82.63 o 
  -9  10   4      956.54      743.31     75.35 o 
  -8  10   4       11.46       29.71     58.30 o 
  -7  10   4     1021.67      992.57     64.88 o 
  -6  10   4     1815.86     1977.90     87.58 o 
  -5  10   4       97.62      126.76     29.13 o 
  -4  10   4       39.97       28.05     21.47 o 
  -3  10   4     1577.61     1546.19     32.69 o 
  -2  10   4      549.75      500.81     24.36 o 
  -1  10   4      741.95      722.92     35.84 o 
   0  10   4       86.98       87.06     27.31 o 
   1  10   4     2892.89     2902.36     66.58 o 
   2  10   4     5755.61     5695.24     89.27 o 
   3  10   4      854.73      864.55     43.97 o 
   4  10   4      637.40      727.43     43.22 o 
   5  10   4      756.89      723.20     45.67 o 
   6  10   4      266.96      302.28     41.96 o 
   7  10   4     3649.55     3647.62     84.50 o 
   8  10   4     1059.19     1121.31     56.21 o 
   9  10   4      506.80      435.00     78.52 o 
  10  10   4      777.49      747.10     93.19 o 
 -10  11   4      146.45       57.56     85.24 o 
  -9  11   4     1348.19     1278.58     89.87 o 
  -8  11   4     3519.77     3447.64    141.92 o 
  -7  11   4     1812.03     1756.72     85.59 o 
  -6  11   4      129.98      165.42     57.68 o 
  -5  11   4     2121.27     2173.70     71.93 o 
  -4  11   4      620.60      616.52     36.09 o 
  -3  11   4      232.00      213.88     22.63 o 
  -2  11   4     3284.10     3375.33     64.83 o 
  -1  11   4     5745.30     5740.88     70.92 o 
   0  11   4      378.29      278.42     31.45 o 
   1  11   4     2166.89     2242.06     54.18 o 
   2  11   4     3259.76     3094.56     67.86 o 
   3  11   4     2640.01     2560.92     69.61 o 
   4  11   4     1799.57     1776.59     58.88 o 
   5  11   4      326.22      270.64     41.22 o 
   6  11   4    11610.96    11583.30    144.58 o 
   7  11   4      305.08      319.90     40.97 o 
   8  11   4     1282.66     1217.19     61.28 o 
   9  11   4        7.37      -32.05     95.08 o 
  10  11   4     1204.80     1118.55    104.47 o 
 -10  12   4      461.91      501.12     82.48 o 
  -9  12   4       79.77       35.42     70.56 o 
  -8  12   4       41.24      -75.85     64.93 o 
  -7  12   4     1783.01     1577.93     84.96 o 
  -6  12   4      622.49      801.25     86.75 o 
  -5  12   4      757.18      740.78     62.63 o 
  -4  12   4      189.51      232.00     38.86 o 
  -3  12   4       34.17       48.19     22.63 o 
  -2  12   4     3445.12     3501.93     52.93 o 
  -1  12   4       70.19       65.32     22.93 o 
   0  12   4       56.27       69.74     28.63 o 
   1  12   4       36.45       32.62     30.36 o 
   2  12   4     1276.97     1333.93     60.36 o 
   3  12   4     2979.60     2735.46     73.53 o 
   4  12   4     1937.41     1956.08     66.74 o 
   5  12   4     3477.47     3404.67     90.48 o 
   6  12   4      581.64      610.95     43.43 o 
   7  12   4     1791.23     1685.06     64.26 o 
   8  12   4     1199.62     1188.86     63.46 o 
   9  12   4       80.07      109.45     76.62 o 
  10  12   4       56.45       44.50     82.72 o 
 -10  13   4     2656.65     2568.31    123.53 o 
  -9  13   4       10.84       42.32     74.74 o 
  -8  13   4       43.38       17.90     69.78 o 
  -7  13   4      484.66      505.47     71.29 o 
  -6  13   4        6.55       17.54     58.74 o 
  -5  13   4       39.49        9.27     52.11 o 
  -4  13   4     5147.42     5143.03    105.60 o 
  -3  13   4      901.94      916.97     41.21 o 
  -2  13   4     2904.49     2827.23     48.16 o 
  -1  13   4        2.04       28.27     19.55 o 
   0  13   4      712.14      794.40     40.03 o 
   1  13   4      878.33      877.62     46.16 o 
   2  13   4    11680.32    11400.72    127.90 o 
   3  13   4      981.95     1011.21     52.58 o 
   4  13   4      746.97      803.00     52.89 o 
   5  13   4      746.03      666.23     47.80 o 
   6  13   4     2407.20     2446.41     60.71 o 
   7  13   4     1729.98     1612.18     63.97 o 
   8  13   4      117.40       41.40     57.74 o 
   9  13   4      263.15      397.80     79.08 o 
  -9  14   4      664.03      750.30    112.87 o 
  -8  14   4      574.42      719.00     82.98 o 
  -7  14   4       16.00       55.22     62.96 o 
  -6  14   4       75.14      -20.39     63.55 o 
  -5  14   4      301.64      291.89     62.49 o 
  -4  14   4      142.46      212.44     46.25 o 
  -3  14   4    10684.76    10336.67    134.62 o 
  -2  14   4      680.72      765.41     39.71 o 
  -1  14   4     5199.10     5011.79     66.63 o 
   0  14   4       51.63       88.98     36.08 o 
   1  14   4     7412.98     7363.39    101.73 o 
   2  14   4      822.49      846.83     46.60 o 
   3  14   4     2254.42     2145.07     65.96 o 
   4  14   4     4131.72     3888.57     78.16 o 
   5  14   4       29.87      -45.50     39.01 o 
   6  14   4      949.43     1100.99     63.37 o 
   7  14   4      727.15      875.78     76.70 o 
   8  14   4     1278.80     1330.99    106.30 o 
   9  14   4      204.29       55.58     74.49 o 
  -9  15   4      558.59      643.22     96.61 o 
  -8  15   4       13.34       41.46     68.80 o 
  -7  15   4     1330.51     1335.59     97.13 o 
  -6  15   4     2678.50     2874.04    134.27 o 
  -5  15   4      604.41      527.22     70.83 o 
  -4  15   4     4094.82     3987.70    129.88 o 
  -3  15   4     1874.15     1832.07     70.19 o 
  -2  15   4     2372.01     2402.61    104.09 o 
  -1  15   4     2012.99     2116.40     62.32 o 
   0  15   4      362.51      335.96     42.53 o 
   1  15   4     1802.18     1759.63     64.87 o 
   2  15   4      416.29      369.00     48.05 o 
   3  15   4     4984.66     4855.47     94.09 o 
   4  15   4       55.24       -2.25     41.76 o 
   5  15   4      580.98      615.19     53.24 o 
   6  15   4      693.10      626.49     59.56 o 
   7  15   4     1020.22     1051.74     82.78 o 
   8  15   4      248.15      205.35     74.42 o 
  -8  16   4     1522.73     1457.39    106.29 o 
  -7  16   4     2910.23     2708.26    126.35 o 
  -6  16   4      103.47       91.42    107.36 o 
  -5  16   4        0.61       63.31     63.83 o 
  -4  16   4      444.87      363.39     67.58 o 
  -3  16   4      741.20      821.08     57.71 o 
  -2  16   4     7070.77     7094.91    115.50 o 
  -1  16   4     2090.38     2118.24     66.09 o 
   0  16   4     4392.60     4230.31     88.58 o 
   1  16   4     1301.02     1177.16     59.26 o 
   2  16   4      565.85      468.02     57.33 o 
   3  16   4      436.43      358.88     47.27 o 
   4  16   4      459.70      489.44     52.20 o 
   5  16   4      641.40      629.91     60.44 o 
   6  16   4        5.31      -53.06     61.40 o 
   7  16   4     1551.73     1584.25     96.26 o 
   8  16   4       11.45      174.77     86.22 o 
  -8  17   4     1788.61     1820.36    115.37 o 
  -7  17   4      355.16      213.02     78.61 o 
  -6  17   4      127.90      129.01     91.42 o 
  -5  17   4     4729.57     5196.16    154.95 o 
  -4  17   4      191.58      230.35     66.35 o 
  -3  17   4     3007.10     2810.08    100.32 o 
  -2  17   4     1156.48     1275.60     63.07 o 
  -1  17   4      566.65      508.37     46.13 o 
   0  17   4      539.56      633.29     49.85 o 
   1  17   4     3030.76     3123.28     86.08 o 
   2  17   4     1428.23     1354.51     62.29 o 
   3  17   4       20.39        9.50     42.40 o 
   4  17   4      229.89      107.17     47.94 o 
   5  17   4      382.60      384.43     59.17 o 
   6  17   4     5563.32     5284.05    255.85 o 
   7  17   4     2408.60     2336.55    123.32 o 
  -7  18   4        2.74        3.20     77.36 o 
  -6  18   4     2873.73     2746.06    142.62 o 
  -5  18   4      203.78      180.56     69.38 o 
  -4  18   4        0.90      -40.85     62.52 o 
  -3  18   4       28.37       69.30     59.90 o 
  -2  18   4      109.56       77.19     52.28 o 
  -1  18   4        8.10      113.78     45.24 o 
   0  18   4      832.68      994.91     62.99 o 
   1  18   4      219.47      190.94     47.94 o 
   2  18   4     3495.08     3411.42     88.91 o 
   3  18   4     1122.87     1146.78     68.41 o 
   4  18   4      823.66      845.30     68.40 o 
   5  18   4      909.92      834.37     70.52 o 
   6  18   4      699.17      815.75     85.64 o 
   7  18   4       99.96       90.98     84.90 o 
  -6  19   4      700.66      782.90    118.43 o 
  -5  19   4      357.00      368.69     75.47 o 
  -4  19   4      119.24      237.73     79.38 o 
  -3  19   4      181.58      174.14     66.68 o 
  -2  19   4     1431.43     1419.65     71.93 o 
  -1  19   4      233.78      235.31     49.57 o 
   0  19   4      123.27      119.92     45.70 o 
   1  19   4     1965.26     2176.92     73.10 o 
   2  19   4     2010.86     2290.87     78.11 o 
   3  19   4       95.03      167.87     55.30 o 
   4  19   4        5.13       37.79     61.57 o 
   5  19   4     1422.21     1198.69    106.37 o 
   6  19   4     1529.53     1484.64    101.10 o 
  -5  20   4       17.12       81.27     71.55 o 
  -4  20   4       70.21      231.55     72.88 o 
  -3  20   4     1290.26     1176.56     83.63 o 
  -2  20   4     1028.56     1198.83     80.86 o 
  -1  20   4       41.82       41.28     47.72 o 
   0  20   4       38.69       75.45     47.17 o 
   1  20   4     2110.59     2161.52     75.33 o 
   2  20   4      135.55      121.80     46.96 o 
   3  20   4       29.34        4.12     54.55 o 
   4  20   4     5832.08     6000.04    152.83 o 
   5  20   4      963.04      872.38    104.33 o 
  -4  21   4        0.09       19.58     72.69 o 
  -3  21   4      855.57      820.84     79.66 o 
  -2  21   4      196.51      246.39     66.66 o 
  -1  21   4     1422.70     1527.27    124.58 o 
   0  21   4      914.24     1132.69     72.28 o 
   1  21   4     1035.27     1035.30     62.62 o 
   2  21   4      895.35      919.11     65.22 o 
   3  21   4     4287.25     4173.55    186.80 o 
   4  21   4       40.54        9.70     79.53 o 
  -3  22   4     1623.38     1800.44     99.20 o 
  -2  22   4     2343.14     2361.94    108.51 o 
  -1  22   4        8.50       10.94     69.74 o 
   0  22   4     1403.63     1445.23     73.78 o 
   1  22   4      397.97      375.11     58.39 o 
   2  22   4      437.91      495.08     63.22 o 
   3  22   4     1367.66     1591.24     86.12 o 
 -11   0   5        3.11       46.78     79.61 o 
  -9   0   5     1770.56     1669.30     94.25 o 
  -7   0   5     2456.43     2391.45     95.40 o 
  -5   0   5    11007.83    10770.74    174.49 o 
  -3   0   5    10852.36    10342.50    176.42 o 
  -1   0   5      139.74      113.04     20.03 o 
   1   0   5     7597.80     7596.83    113.52 o 
   3   0   5     2768.50     2543.46     91.28 o 
   5   0   5    10995.68    10638.74    161.15 o 
   7   0   5      823.34      968.27     79.52 o 
   9   0   5      609.91      695.08     80.01 o 
  11   0   5     2228.06     2231.51    163.57 o 
 -12   1   5        8.34       74.86     80.91 o 
 -11   1   5     1006.41      964.20     77.88 o 
 -10   1   5       30.64       42.69     44.64 o 
  -9   1   5      229.39      267.56     45.43 o 
  -8   1   5     2583.44     2547.33     73.85 o 
  -7   1   5     4006.45     4027.75     80.40 o 
  -6   1   5     1988.15     1872.50     54.00 o 
  -5   1   5     2333.61     2285.24     47.59 o 
  -4   1   5      642.53      739.89     29.67 o 
  -3   1   5     2379.94     2543.35     51.36 o 
  -2   1   5       18.99       40.38     11.77 o 
  -1   1   5    11928.44    12063.70     86.65 o 
   0   1   5     1006.40     1028.32     23.45 o 
   1   1   5      792.31      802.74     30.88 o 
   2   1   5     3906.25     3916.11     91.15 o 
   3   1   5    17701.68    17541.33    175.65 o 
   4   1   5     3705.25     3506.85     67.07 o 
   5   1   5      454.01      440.65     31.15 o 
   6   1   5    11332.81    11277.37    119.90 o 
   7   1   5    16681.45    16300.50    222.08 o 
   8   1   5     2460.88     2593.50     65.61 o 
   9   1   5     1563.91     1693.64     80.53 o 
  10   1   5      622.83      625.91     71.05 o 
  11   1   5     2729.46     2604.53    109.36 o 
 -12   2   5     1318.60     1179.86    117.42 o 
 -11   2   5     1068.49     1204.66     81.83 o 
 -10   2   5       87.93       84.87     46.18 o 
  -9   2   5        3.65      -18.11     38.63 o 
  -8   2   5      214.77      108.52     38.23 o 
  -7   2   5      467.33      496.08     42.31 o 
  -6   2   5    20041.62    19678.26    160.28 o 
  -5   2   5      116.48      145.99     17.71 o 
  -4   2   5     1255.85     1282.70     24.53 o 
  -3   2   5      850.58      829.70     18.73 o 
  -2   2   5    12618.12    12236.15     87.93 o 
  -1   2   5     2627.43     2685.43     30.74 o 
   0   2   5      135.83      142.74     17.03 o 
   1   2   5     6587.25     6567.82     70.80 o 
   2   2   5    14458.74    13726.52    132.71 o 
   3   2   5        1.60        9.38     27.13 o 
   4   2   5      401.62      293.62     33.37 o 
   5   2   5        0.97       16.41     26.59 o 
   6   2   5     9290.44     8996.33    101.15 o 
   7   2   5      106.80      116.21     34.29 o 
   8   2   5     2219.27     2325.25     64.85 o 
   9   2   5      110.28      155.85     64.69 o 
  10   2   5       95.34      135.31     55.49 o 
  11   2   5        6.08       82.24     64.50 o 
 -11   3   5       19.71      -51.53     62.55 o 
 -10   3   5      240.27      207.93     52.84 o 
  -9   3   5      972.02      930.74     56.25 o 
  -8   3   5     2597.40     2623.32     53.89 o 
  -7   3   5     3849.15     3919.40     67.34 o 
  -6   3   5      302.96      298.88     18.96 o 
  -5   3   5     1340.71     1366.64     28.36 o 
  -4   3   5     1924.89     1904.63     31.94 o 
  -3   3   5     3798.01     3831.56     38.43 o 
  -2   3   5     2602.88     2729.06     34.50 o 
  -1   3   5      183.33      271.23     15.17 o 
   0   3   5     1546.93     1449.70     36.07 o 
   1   3   5      944.51      790.69     38.43 o 
   2   3   5    19979.40    19572.95    189.88 o 
   3   3   5     2233.90     2150.63     59.67 o 
   4   3   5     6204.54     6298.67     87.99 o 
   5   3   5       15.72       11.83     29.99 o 
   6   3   5    10511.84    10777.81    123.90 o 
   7   3   5     1739.15     1796.56     54.90 o 
   8   3   5     4875.47     4953.20     93.62 o 
   9   3   5      222.65      228.05     57.35 o 
  10   3   5     5266.10     5358.59    126.31 o 
  11   3   5        8.29        2.54     60.37 o 
 -11   4   5        0.43       35.39     66.13 o 
 -10   4   5     3316.88     3346.09    112.65 o 
  -9   4   5      252.56      278.61     33.64 o 
  -8   4   5      397.17      401.34     40.22 o 
  -7   4   5     2747.95     2748.40     56.28 o 
  -6   4   5      595.04      636.99     24.19 o 
  -5   4   5     2213.57     2250.99     37.76 o 
  -4   4   5       91.08      121.19     11.39 o 
  -3   4   5     7027.08     7013.76     66.55 o 
  -2   4   5    32090.09    32540.75    224.86 o 
  -1   4   5     3514.92     3597.33     46.80 o 
   0   4   5    11243.69    11208.23    106.08 o 
   1   4   5     6038.50     6028.48     72.44 o 
   2   4   5    19160.42    18197.86    180.76 o 
   3   4   5      832.74      874.23     39.11 o 
   4   4   5     1985.23     2031.75     71.99 o 
   5   4   5     2882.36     2874.79     64.64 o 
   6   4   5      136.79      223.83     36.40 o 
   7   4   5      447.76      445.80     43.46 o 
   8   4   5      500.53      465.14     54.18 o 
   9   4   5       14.06       -7.96     57.60 o 
  10   4   5     1920.32     1915.65     94.02 o 
  11   4   5      645.75      496.99     71.30 o 
 -11   5   5     1122.34     1035.21    102.44 o 
 -10   5   5      201.53      267.00     39.26 o 
  -9   5   5     1466.70     1448.84     56.17 o 
  -8   5   5       86.63      102.24     36.89 o 
  -7   5   5     2010.10     1877.44     50.39 o 
  -6   5   5        0.38      -18.44     20.35 o 
  -5   5   5      733.69      792.99     22.67 o 
  -4   5   5    10597.07    10958.93     79.15 o 
  -3   5   5    27026.01    27100.32    201.22 o 
  -2   5   5       62.29       95.57     20.38 o 
  -1   5   5       33.29       51.04     19.00 o 
   0   5   5      538.21      518.41     28.08 o 
   1   5   5     5257.01     5405.71     69.72 o 
   2   5   5     7893.85     7419.60     92.27 o 
   3   5   5    48807.62    47592.74    401.51 o 
   4   5   5     8901.01     8838.12    109.91 o 
   5   5   5     5412.05     5558.86     83.15 o 
   6   5   5     2942.97     2847.54     70.35 o 
   7   5   5     4492.05     4549.21     89.77 o 
   8   5   5      579.84      547.86     50.47 o 
   9   5   5       23.67       55.71     63.21 o 
  10   5   5       55.38      140.61     64.98 o 
  11   5   5     4421.50     4494.03    188.82 o 
 -11   6   5      758.32      770.93     88.36 o 
 -10   6   5      290.72      311.13     46.67 o 
  -9   6   5        1.32       30.40     37.70 o 
  -8   6   5      129.89      195.40     37.12 o 
  -7   6   5     1518.79     1621.47     54.58 o 
  -6   6   5     3003.69     3019.89     40.74 o 
  -5   6   5       27.95       21.86     15.78 o 
  -4   6   5      131.80       57.90     19.09 o 
  -3   6   5    29145.40    29706.46    221.46 o 
  -2   6   5     3021.92     3179.79     49.06 o 
  -1   6   5    19563.00    19482.71    168.98 o 
   0   6   5     4313.33     4420.35     93.13 o 
   1   6   5    25229.99    24423.90    231.92 o 
   2   6   5       90.79       74.28     28.84 o 
   3   6   5     2090.61     2053.03     66.15 o 
   4   6   5      667.72      575.79     38.69 o 
   5   6   5      107.42       61.64     30.74 o 
   6   6   5     1028.06     1025.82     50.60 o 
   7   6   5      377.46      416.16     43.35 o 
   8   6   5      189.05      142.63     44.41 o 
   9   6   5      146.69      118.88     65.24 o 
  10   6   5      596.48      497.92     82.65 o 
  11   6   5      242.58      405.15     79.40 o 
 -11   7   5     1007.35     1000.44     98.18 o 
 -10   7   5      233.07      221.37     49.15 o 
  -9   7   5      947.23      875.10     60.14 o 
  -8   7   5      123.09       64.06     48.90 o 
  -7   7   5     6748.27     6623.31    107.33 o 
  -6   7   5      168.73      186.22     20.07 o 
  -5   7   5     2043.67     2075.11     44.61 o 
  -4   7   5     7722.63     7559.75     71.31 o 
  -3   7   5       56.22       62.92     17.95 o 
  -2   7   5     6387.39     6496.02     72.66 o 
  -1   7   5    15033.75    14830.80    128.09 o 
   0   7   5      419.09      397.19     27.56 o 
   1   7   5     1293.20     1307.90     44.91 o 
   2   7   5    22170.66    22016.91    207.51 o 
   3   7   5     8876.64     8889.32    111.18 o 
   4   7   5     7757.67     7762.06    105.72 o 
   5   7   5     1578.66     1614.33     56.83 o 
   6   7   5     1119.26     1252.76     52.01 o 
   7   7   5    15876.43    15798.76    172.50 o 
   8   7   5       84.39      183.99     42.70 o 
   9   7   5     1260.28     1235.62     93.49 o 
  10   7   5       70.59      170.13     74.53 o 
  11   7   5     2305.95     2268.68    150.87 o 
 -11   8   5       68.02      252.57     90.69 o 
 -10   8   5      115.43       61.40     49.19 o 
  -9   8   5       97.08       58.37     48.31 o 
  -8   8   5       13.11       58.28     48.03 o 
  -7   8   5     4874.70     4719.53    115.59 o 
  -6   8   5     4357.44     4404.35     67.80 o 
  -5   8   5     5845.72     5659.12     60.54 o 
  -4   8   5     2591.46     2715.64     44.08 o 
  -3   8   5     4933.62     4746.99     54.06 o 
  -2   8   5    17522.83    17160.23    134.89 o 
  -1   8   5     1595.49     1492.38     52.51 o 
   0   8   5     1094.76     1180.72     38.79 o 
   1   8   5        0.88       13.74     28.88 o 
   2   8   5    13342.99    13182.87    142.78 o 
   3   8   5     3014.45     3003.37     67.25 o 
   4   8   5      810.72      810.42     44.60 o 
   5   8   5     8579.66     8834.46    120.55 o 
   6   8   5     3581.14     3670.65     79.50 o 
   7   8   5     1049.55     1144.50     55.63 o 
   8   8   5     2171.80     2294.60     84.96 o 
   9   8   5      321.47      356.96     79.09 o 
  10   8   5      357.79      211.23     78.45 o 
 -11   9   5       62.35       54.82     56.67 o 
 -10   9   5     1158.25     1052.41     73.01 o 
  -9   9   5       86.42      -57.45     49.78 o 
  -8   9   5     9091.32     8858.35    222.35 o 
  -7   9   5        8.37       20.26     47.51 o 
  -6   9   5       76.76       42.92     35.40 o 
  -5   9   5      265.25      319.46     25.57 o 
  -4   9   5      853.75      909.57     28.05 o 
  -3   9   5        1.92       29.21     17.16 o 
  -2   9   5    10951.64    10062.08     97.19 o 
  -1   9   5       30.73       68.46     25.47 o 
   0   9   5       61.99       12.90     32.14 o 
   1   9   5      395.55      333.67     32.92 o 
   2   9   5      481.20      539.10     40.09 o 
   3   9   5     1612.69     1656.67     58.63 o 
   4   9   5     1127.14     1237.23     51.96 o 
   5   9   5       38.24       35.64     34.73 o 
   6   9   5    15783.43    15896.42    173.92 o 
   7   9   5        0.10      -34.22     39.28 o 
   8   9   5     9397.51     9425.39    178.91 o 
   9   9   5       87.78      -48.32     78.81 o 
  10   9   5     5545.07     5837.49    237.31 o 
 -10  10   5      442.84      476.53     69.28 o 
  -9  10   5      113.64       32.70     55.82 o 
  -8  10   5        8.44       26.17     56.84 o 
  -7  10   5     2805.98     2748.22    110.02 o 
  -6  10   5     4621.39     4622.90    109.65 o 
  -5  10   5     3597.81     3413.72     59.32 o 
  -4  10   5      584.06      623.63     26.94 o 
  -3  10   5     3852.25     3736.37     48.24 o 
  -2  10   5    14200.91    13721.88    214.96 o 
  -1  10   5     2630.30     2581.30     50.97 o 
   0  10   5      110.13      132.30     28.42 o 
   1  10   5       72.04       35.49     31.94 o 
   2  10   5    11932.97    11660.33    151.85 o 
   3  10   5     3129.07     3023.49     69.91 o 
   4  10   5      120.44      131.60     35.69 o 
   5  10   5     5480.22     5580.55     95.53 o 
   6  10   5     3876.35     3768.55     85.71 o 
   7  10   5      290.95      324.40     47.33 o 
   8  10   5     1170.75     1273.85     65.36 o 
   9  10   5      146.47      198.13     77.46 o 
  10  10   5        6.29       -8.71     77.75 o 
 -10  11   5      571.82      590.58    146.26 o 
  -9  11   5      162.95      230.44     64.24 o 
  -8  11   5        1.41      -68.50     57.99 o 
  -7  11   5     4747.11     4862.01    137.73 o 
  -6  11   5      154.45       65.58     64.68 o 
  -5  11   5      262.09      288.09     38.04 o 
  -4  11   5      517.92      499.69     31.17 o 
  -3  11   5     1645.59     1755.66     37.25 o 
  -2  11   5      642.63      663.33     39.23 o 
  -1  11   5     4867.18     4663.13     70.72 o 
   0  11   5     1436.35     1409.54     41.95 o 
   1  11   5      644.35      608.52     39.56 o 
   2  11   5    17028.00    16633.51    179.44 o 
   3  11   5     5912.13     5955.39     99.26 o 
   4  11   5     4046.03     4104.21     83.48 o 
   5  11   5      465.76      503.38     45.90 o 
   6  11   5      783.90      779.03     52.56 o 
   7  11   5    12007.21    11649.87    161.43 o 
   8  11   5      143.11       50.75     44.61 o 
   9  11   5     1091.96     1033.79     96.02 o 
  10  11   5      324.34      400.35     96.62 o 
 -10  12   5     1056.08     1025.91     87.33 o 
  -9  12   5       12.11       77.50     65.54 o 
  -8  12   5       21.92       49.03     61.25 o 
  -7  12   5      245.18      203.85     76.32 o 
  -6  12   5     1944.20     1811.10    103.49 o 
  -5  12   5        9.34      -19.67     55.46 o 
  -4  12   5      436.76      471.87     32.16 o 
  -3  12   5     7117.05     7146.29     93.80 o 
  -2  12   5      350.02      234.41     28.22 o 
  -1  12   5     7592.14     7411.35     92.00 o 
   0  12   5     1485.48     1473.02     45.79 o 
   1  12   5    16380.99    15888.01    159.77 o 
   2  12   5       22.11       52.56     37.32 o 
   3  12   5      173.02      163.89     40.60 o 
   4  12   5     1617.43     1615.89     63.90 o 
   5  12   5      394.24      369.43     45.51 o 
   6  12   5     1375.27     1363.76     62.75 o 
   7  12   5     1936.16     1871.44     70.13 o 
   8  12   5       63.21       -7.98     46.10 o 
   9  12   5        2.24      -54.57     68.03 o 
  -9  13   5     1164.30     1245.84    101.12 o 
  -8  13   5      140.06       67.74     70.19 o 
  -7  13   5      543.37      498.06     96.52 o 
  -6  13   5     1038.25     1154.78     85.24 o 
  -5  13   5      198.03      130.56     54.31 o 
  -4  13   5     4440.29     4285.47     79.58 o 
  -3  13   5     3984.95     3994.89     62.29 o 
  -2  13   5      400.64      308.87     26.30 o 
  -1  13   5     2034.73     2173.59     47.74 o 
   0  13   5       15.13       -9.89     28.57 o 
   1  13   5     2137.97     2245.28     60.20 o 
   2  13   5     2902.88     2981.43     75.82 o 
   3  13   5    11676.14    11575.83    150.68 o 
   4  13   5     1918.63     1914.38     70.07 o 
   5  13   5      304.91      327.84     46.67 o 
   6  13   5      794.79      818.71     55.91 o 
   7  13   5     2748.86     2725.95     92.56 o 
   8  13   5        4.04      -19.86     76.94 o 
   9  13   5        2.69      -52.13     69.52 o 
  -9  14   5       43.68      147.23     78.94 o 
  -8  14   5      524.68      492.45     83.70 o 
  -7  14   5     1796.47     1958.92    118.79 o 
  -6  14   5      344.42      193.49     66.99 o 
  -5  14   5      157.48      161.82     57.07 o 
  -4  14   5      405.39      373.49     62.22 o 
  -3  14   5      492.39      453.61     38.42 o 
  -2  14   5     9136.74     8855.90     90.97 o 
  -1  14   5        7.88       30.90     21.91 o 
   0  14   5     5586.71     5219.90     77.58 o 
   1  14   5     1105.49     1167.55     48.15 o 
   2  14   5     8057.68     7953.02    118.10 o 
   3  14   5        0.74       17.35     40.14 o 
   4  14   5      962.32      953.31     59.36 o 
   5  14   5        4.78       74.35     45.82 o 
   6  14   5       73.90       78.81     49.56 o 
   7  14   5       85.35       47.97     61.15 o 
   8  14   5      190.30      204.18     73.79 o 
   9  14   5        1.76       42.40     74.92 o 
  -9  15   5        1.96      -21.96     75.16 o 
  -8  15   5     1511.16     1532.57    110.92 o 
  -7  15   5       21.27      168.77     82.31 o 
  -6  15   5        5.80       36.73     68.62 o 
  -5  15   5     1180.06     1225.03     86.85 o 
  -4  15   5     1193.87     1093.49     78.26 o 
  -3  15   5     3345.25     3334.16     85.27 o 
  -2  15   5      192.23      264.51     40.91 o 
  -1  15   5     1975.98     2091.47     80.08 o 
   0  15   5      384.11      466.89     42.02 o 
   1  15   5        1.15      -16.76     34.59 o 
   2  15   5     6348.69     6389.05    110.76 o 
   3  15   5     1200.15     1244.65     62.98 o 
   4  15   5     1876.67     1933.44     77.46 o 
   5  15   5       35.72       90.38     46.22 o 
   6  15   5     3534.19     3490.13    102.57 o 
   7  15   5     1294.07     1150.70     94.72 o 
   8  15   5     1536.60     1630.69    147.14 o 
  -8  16   5       11.83      -26.28     75.07 o 
  -7  16   5      114.67       48.96     86.95 o 
  -6  16   5     6402.77     6250.01    185.25 o 
  -5  16   5       79.21      134.97     66.80 o 
  -4  16   5      579.52      689.66     67.07 o 
  -3  16   5      817.17      800.75     70.91 o 
  -2  16   5     1379.55     1389.00     59.88 o 
  -1  16   5     3179.10     3102.55     76.14 o 
   0  16   5      173.48      161.27     40.11 o 
   1  16   5     2480.14     2500.90     70.56 o 
   2  16   5     3218.89     2943.91     84.22 o 
   3  16   5        0.68      -19.08     43.26 o 
   4  16   5      322.47      377.19     51.62 o 
   5  16   5      522.05      492.29     59.50 o 
   6  16   5     2608.83     2383.79     96.83 o 
   7  16   5       22.61       50.40     66.42 o 
   8  16   5      790.37      590.21     98.40 o 
  -7  17   5     2628.90     2490.37    149.95 o 
  -6  17   5        1.75        3.88     73.18 o 
  -5  17   5       91.44      152.76     65.17 o 
  -4  17   5        4.76       57.49     58.81 o 
  -3  17   5       64.36        6.88     54.39 o 
  -2  17   5     3243.99     3146.82     88.20 o 
  -1  17   5      621.01      661.95     49.55 o 
   0  17   5      820.92      820.65     58.77 o 
   1  17   5      290.70      316.19     46.18 o 
   2  17   5      132.77      159.45     45.11 o 
   3  17   5     2596.71     2575.47     84.10 o 
   4  17   5      397.86      392.06     54.36 o 
   5  17   5      483.19      469.68     61.41 o 
   6  17   5     2159.67     2277.50    110.50 o 
   7  17   5     3577.64     3504.94    156.34 o 
  -7  18   5      786.96      706.47    115.80 o 
  -6  18   5        2.81      -56.43     75.26 o 
  -5  18   5     1504.30     1515.76     96.00 o 
  -4  18   5      135.01      138.00     66.42 o 
  -3  18   5     4486.69     4820.67    153.48 o 
  -2  18   5        3.86      -66.82     50.98 o 
  -1  18   5      837.11      868.65     57.30 o 
   0  18   5      223.82      151.99     42.47 o 
   1  18   5     1953.97     1975.83     72.25 o 
   2  18   5        2.72      -78.79     48.93 o 
   3  18   5     1156.67     1068.69     65.91 o 
   4  18   5      626.28      507.04     61.37 o 
   5  18   5     2394.59     2268.92     92.95 o 
   6  18   5        1.50       15.87     67.87 o 
   7  18   5      397.96      401.49    108.18 o 
  -6  19   5     1077.32     1025.94    103.27 o 
  -5  19   5      541.07      498.55     79.54 o 
  -4  19   5       27.57      174.10     66.99 o 
  -3  19   5      232.75      187.61     63.04 o 
  -2  19   5       42.93       17.14     57.83 o 
  -1  19   5     2379.79     2491.96     81.84 o 
   0  19   5      556.97      496.93     48.77 o 
   1  19   5      187.64       69.62     51.61 o 
   2  19   5       59.59       65.98     51.57 o 
   3  19   5     2947.85     2971.83     98.57 o 
   4  19   5        0.48       53.22     55.23 o 
   5  19   5       18.04      -43.24     68.56 o 
   6  19   5     1039.61     1084.23     92.97 o 
  -5  20   5       48.88      117.19     73.21 o 
  -4  20   5        6.68      -46.54     62.16 o 
  -3  20   5     1184.97     1050.84     81.40 o 
  -2  20   5     2517.84     2579.63    146.04 o 
  -1  20   5      841.39      776.96     68.58 o 
   0  20   5        1.92       51.31     47.53 o 
   1  20   5      477.43      542.37     53.41 o 
   2  20   5     1294.17     1428.81     76.53 o 
   3  20   5      122.85       97.61     60.64 o 
   4  20   5       73.29       54.11     65.80 o 
   5  20   5       73.09       93.82     87.14 o 
  -4  21   5      318.81      331.87     75.22 o 
  -3  21   5        0.11       50.75     63.65 o 
  -2  21   5      418.20      482.15     74.28 o 
  -1  21   5      328.01      318.74     69.26 o 
   0  21   5       74.64       76.56     49.90 o 
   1  21   5      137.13      146.28     52.53 o 
   2  21   5     1888.73     1988.08     94.85 o 
   3  21   5     1093.04     1102.55     80.96 o 
   4  21   5     1032.52     1109.22     99.08 o 
  -2  22   5     3649.19     3576.53    126.13 o 
  -1  22   5       12.71       35.51     66.45 o 
   0  22   5      372.70      283.63     74.95 o 
   1  22   5      198.70      126.37     57.10 o 
   2  22   5     2170.42     2208.83    104.11 o 
 -10   0   6      215.54      165.28     72.24 o 
  -8   0   6     1699.75     1803.95     97.54 o 
  -6   0   6    25297.01    24816.74    315.09 o 
  -4   0   6    13501.63    13273.50    202.33 o 
  -2   0   6    69089.05    69123.73    639.13 o 
   0   0   6      147.46      174.16     31.74 o 
   2   0   6    19289.65    19624.04    246.47 o 
   4   0   6     3666.22     3654.95     91.84 o 
   6   0   6    32782.09    32360.35    396.50 o 
   8   0   6      101.87       73.02     51.27 o 
  10   0   6      470.45      428.20    110.21 o 
 -11   1   6      531.15      585.93     64.94 o 
 -10   1   6      890.17      838.55     59.38 o 
  -9   1   6      693.60      723.78     51.78 o 
  -8   1   6     4293.01     4300.91     85.23 o 
  -7   1   6    11055.34    10972.62    131.84 o 
  -6   1   6     6580.76     6376.23     86.60 o 
  -5   1   6        5.26       13.32     22.84 o 
  -4   1   6     1294.57     1165.93     36.99 o 
  -3   1   6      404.90      517.82     14.25 o 
  -2   1   6      727.96      651.29     18.14 o 
  -1   1   6     9013.49     8864.90     77.16 o 
   0   1   6      418.87      417.13     23.15 o 
   1   1   6     3907.45     4007.59     61.34 o 
   2   1   6        1.25        4.40     24.77 o 
   3   1   6     2641.68     2626.97     56.59 o 
   4   1   6     1684.47     1624.06     49.33 o 
   5   1   6     2675.59     2614.21     70.08 o 
   6   1   6     4804.88     4886.21     78.37 o 
   7   1   6     6497.23     6685.31    118.40 o 
   8   1   6     6204.01     6109.04     98.24 o 
   9   1   6     1702.13     1933.12     75.14 o 
  10   1   6     1674.93     1697.95     92.98 o 
  11   1   6     2191.26     2283.79    175.75 o 
 -11   2   6      499.47      558.47     76.30 o 
 -10   2   6     1170.48     1240.88     70.52 o 
  -9   2   6      266.30      203.16     45.50 o 
  -8   2   6       15.89       59.99     34.82 o 
  -7   2   6      409.56      369.57     37.19 o 
  -6   2   6       71.82       65.38     26.60 o 
  -5   2   6    13564.92    13691.00    127.28 o 
  -4   2   6     3166.61     3213.99     39.68 o 
  -3   2   6    17799.77    17212.50    128.27 o 
  -2   2   6     8312.86     8337.98     68.48 o 
  -1   2   6    10790.34    10826.41     90.32 o 
   0   2   6    17199.36    16989.47    137.38 o 
   1   2   6     8711.44     8768.00     92.60 o 
   2   2   6    19701.24    19214.99    179.26 o 
   3   2   6     9879.71    10097.15    125.47 o 
   4   2   6      680.61      782.54     35.28 o 
   5   2   6    11869.60    11721.64    122.18 o 
   6   2   6        7.04       -9.65     28.96 o 
   7   2   6     4782.89     4617.37     97.16 o 
   8   2   6      665.39      677.52     46.56 o 
   9   2   6       15.88       82.18     52.32 o 
  10   2   6      917.67     1032.38     73.69 o 
  11   2   6      244.09      237.42     69.13 o 
 -11   3   6     4837.25     5084.33    157.26 o 
 -10   3   6      284.31      164.41     57.54 o 
  -9   3   6      131.73      100.35     42.98 o 
  -8   3   6     1368.21     1427.89     54.90 o 
  -7   3   6    10087.66     9977.55    118.84 o 
  -6   3   6     1150.77     1246.44     37.77 o 
  -5   3   6      627.98      576.63     20.73 o 
  -4   3   6      754.08      817.46     24.98 o 
  -3   3   6    50010.09    49150.87    302.35 o 
  -2   3   6     1748.58     1670.92     33.12 o 
  -1   3   6      191.66      227.07     19.24 o 
   0   3   6     2503.93     2522.17     63.07 o 
   1   3   6      205.01      160.50     26.22 o 
   2   3   6       15.03       40.04     24.57 o 
   3   3   6    29790.37    29278.66    261.87 o 
   4   3   6     6375.81     6527.33     92.48 o 
   5   3   6     2576.12     2332.70     56.98 o 
   6   3   6       99.77       56.55     32.10 o 
   7   3   6    11851.96    11412.30    131.18 o 
   8   3   6      637.24      649.08     49.58 o 
   9   3   6       35.43        8.41     55.11 o 
  10   3   6      153.84      250.77     60.69 o 
  11   3   6     2091.74     2061.34    102.62 o 
 -11   4   6      251.11      165.59     69.22 o 
 -10   4   6      941.63     1060.85     91.17 o 
  -9   4   6      885.37      965.40     67.12 o 
  -8   4   6     1691.83     1727.51     56.55 o 
  -7   4   6      335.75      371.27     23.08 o 
  -6   4   6      166.41      175.46     19.19 o 
  -5   4   6       44.09       18.15     16.95 o 
  -4   4   6       22.65      -10.02     18.36 o 
  -3   4   6     5529.06     5674.85     60.83 o 
  -2   4   6    10549.93    10343.49    100.97 o 
  -1   4   6    25101.52    25300.17    193.74 o 
   0   4   6     3997.78     3887.56     75.22 o 
   1   4   6    45191.13    45224.80    377.56 o 
   2   4   6    21710.79    21597.99    200.68 o 
   3   4   6    31221.39    31586.21    281.07 o 
   4   4   6     1130.66     1152.34     46.29 o 
   5   4   6       86.82       87.16     29.79 o 
   6   4   6     1034.29     1003.32     47.02 o 
   7   4   6      336.83      362.69     41.48 o 
   8   4   6      267.96      219.67     43.89 o 
   9   4   6      129.46      122.21     61.95 o 
  10   4   6      314.07      268.12     69.67 o 
  11   4   6      994.90      849.92     81.81 o 
 -11   5   6      769.47      685.61     85.72 o 
 -10   5   6     2142.95     2259.52     98.97 o 
  -9   5   6      441.97      468.97     41.49 o 
  -8   5   6      490.24      475.88     38.62 o 
  -7   5   6     3145.97     3165.94     64.41 o 
  -6   5   6       65.50       78.50     20.12 o 
  -5   5   6        3.34        0.71     17.44 o 
  -4   5   6     8379.26     8671.31     69.05 o 
  -3   5   6     2516.72     2705.19     38.85 o 
  -2   5   6    26260.88    26242.68    218.87 o 
  -1   5   6     1323.26     1386.41     35.81 o 
   0   5   6      710.75      783.90     31.66 o 
   1   5   6      790.63      865.79     34.35 o 
   2   5   6     3563.88     3451.10     64.97 o 
   3   5   6     2513.84     2492.02     59.66 o 
   4   5   6    10723.39    10591.88    126.87 o 
   5   5   6      572.21      598.37     38.87 o 
   6   5   6     2400.48     2644.12     75.22 o 
   7   5   6      699.57      700.27     50.03 o 
   8   5   6      606.82      608.12     51.98 o 
   9   5   6      325.93      275.94     67.43 o 
  10   5   6        5.74      -83.26     82.79 o 
  11   5   6     1450.41     1491.32    103.72 o 
 -11   6   6       97.70       11.63     74.67 o 
 -10   6   6      534.85      540.18     77.81 o 
  -9   6   6      438.41      500.47     43.61 o 
  -8   6   6      453.88      356.74     49.06 o 
  -7   6   6      203.51      237.89     34.45 o 
  -6   6   6     9319.63     9347.55    100.40 o 
  -5   6   6     2031.30     2052.16     35.86 o 
  -4   6   6     4116.09     4097.44     49.12 o 
  -3   6   6      470.81      486.59     25.11 o 
  -2   6   6    34007.95    33638.05    265.57 o 
  -1   6   6     2156.98     2245.05     45.01 o 
   0   6   6     6837.15     6847.65    119.94 o 
   1   6   6     1491.58     1438.04     41.39 o 
   2   6   6    60872.50    61059.09    531.70 o 
   3   6   6      150.50      182.61     32.37 o 
   4   6   6     2656.94     2767.44     67.36 o 
   5   6   6     3478.19     3312.75     70.70 o 
   6   6   6     9816.69     9721.59    143.83 o 
   7   6   6     2281.48     2531.92     75.70 o 
   8   6   6      524.81      532.96     63.85 o 
   9   6   6        3.53       32.25     66.39 o 
  10   6   6     1622.19     1744.60    147.70 o 
  11   6   6      231.77      243.22     76.42 o 
 -11   7   6      787.31      859.66     93.96 o 
 -10   7   6     1942.11     1742.83     73.39 o 
  -9   7   6       77.74      -21.15     45.42 o 
  -8   7   6     8642.94     8375.37    129.28 o 
  -7   7   6      335.21      353.24     44.57 o 
  -6   7   6     4917.00     5055.94     74.59 o 
  -5   7   6      297.94      256.43     21.44 o 
  -4   7   6     1237.41     1295.57     31.75 o 
  -3   7   6     3509.18     3452.70     58.35 o 
  -2   7   6       19.06        4.79     20.47 o 
  -1   7   6     1246.86     1366.44     36.21 o 
   0   7   6     1621.17     1650.87     42.12 o 
   1   7   6      412.33      469.58     43.05 o 
   2   7   6        1.72      -28.74     28.25 o 
   3   7   6     3570.36     3178.14     69.55 o 
   4   7   6      363.90      344.52     38.77 o 
   5   7   6        7.52       16.48     32.89 o 
   6   7   6     1438.38     1493.46     60.91 o 
   7   7   6      973.29      983.39     55.15 o 
   8   7   6     6841.94     6756.27    113.07 o 
   9   7   6       22.52        4.97     64.46 o 
  10   7   6     1300.29     1321.76    101.62 o 
 -11   8   6      268.87       54.41     89.32 o 
 -10   8   6       38.83       18.49     44.82 o 
  -9   8   6      252.96      204.09     48.38 o 
  -8   8   6     1745.78     1750.72     73.54 o 
  -7   8   6      246.23      207.77     44.90 o 
  -6   8   6     1790.43     1834.22     68.66 o 
  -5   8   6     5605.30     5692.55     64.11 o 
  -4   8   6     1706.80     1744.14     38.76 o 
  -3   8   6    11764.17    11983.54    107.69 o 
  -2   8   6    10666.48    10692.63    104.75 o 
  -1   8   6     6010.59     5800.43     70.27 o 
   0   8   6        8.20       27.30     23.17 o 
   1   8   6     3710.67     3650.02     77.58 o 
   2   8   6    14024.28    13854.05    150.75 o 
   3   8   6     7744.63     7294.14    103.77 o 
   4   8   6     3148.91     3213.13     75.55 o 
   5   8   6     1064.47     1052.62     52.72 o 
   6   8   6     6694.56     6764.63    111.37 o 
   7   8   6     3160.30     3206.69     81.41 o 
   8   8   6       55.51       -8.17     43.22 o 
   9   8   6       14.08      -13.48     68.25 o 
  10   8   6       21.33      158.69     77.90 o 
 -10   9   6        5.92       -7.69     49.10 o 
  -9   9   6      737.54      841.53     65.10 o 
  -8   9   6       22.38        7.14     48.73 o 
  -7   9   6    15237.38    15186.27    224.17 o 
  -6   9   6      147.92      169.73     49.19 o 
  -5   9   6      999.70     1064.80     37.33 o 
  -4   9   6        3.63       18.73     21.56 o 
  -3   9   6    11413.53    11378.51    106.37 o 
  -2   9   6      775.93      813.27     26.42 o 
  -1   9   6     2708.25     2655.40     52.86 o 
   0   9   6      180.86      239.76     28.18 o 
   1   9   6     7326.12     7338.99    105.17 o 
   2   9   6      100.16       94.90     34.45 o 
   3   9   6     2626.36     2617.47     68.01 o 
   4   9   6      574.88      550.38     44.80 o 
   5   9   6       88.97      102.50     39.89 o 
   6   9   6       24.91      -16.75     35.86 o 
   7   9   6    16589.25    16736.74    188.92 o 
   8   9   6       33.56       91.51     58.97 o 
   9   9   6     1133.32     1265.80     99.71 o 
  10   9   6        0.53      113.16     79.35 o 
 -10  10   6      326.82      317.73     61.42 o 
  -9  10   6       21.54       -2.78     53.83 o 
  -8  10   6     1005.82     1031.17    106.49 o 
  -7  10   6      670.88      690.93     72.92 o 
  -6  10   6      878.01      825.33     64.13 o 
  -5  10   6     5104.16     5139.36    101.11 o 
  -4  10   6      435.32      434.54     30.14 o 
  -3  10   6     7514.76     7441.05     78.58 o 
  -2  10   6     2983.47     2943.40     48.82 o 
  -1  10   6     7927.46     8007.75     91.57 o 
   0  10   6      733.19      858.03     39.17 o 
   1  10   6     6478.30     6387.04    101.26 o 
   2  10   6     3409.67     3360.43     78.34 o 
   3  10   6     5677.74     5536.82     96.00 o 
   4  10   6      250.31      236.02     41.57 o 
   5  10   6     1697.23     1667.09     62.01 o 
   6  10   6     1545.84     1673.21     72.59 o 
   7  10   6     2139.22     2106.73     86.49 o 
   8  10   6      221.05      233.63     57.83 o 
   9  10   6       98.84       69.13     74.01 o 
  10  10   6      270.65      158.52     93.77 o 
 -10  11   6      925.08      965.03     92.18 o 
  -9  11   6        2.68       68.57     56.18 o 
  -8  11   6     3251.03     3280.20    121.39 o 
  -7  11   6      784.76      885.46    111.73 o 
  -6  11   6     4010.77     3833.42    138.90 o 
  -5  11   6      329.04      359.29     38.51 o 
  -4  11   6      950.14      991.20     38.43 o 
  -3  11   6     3603.57     3544.24     49.02 o 
  -2  11   6        2.25      -24.82     26.49 o 
  -1  11   6      110.63      124.45     28.59 o 
   0  11   6      410.17      416.82     33.33 o 
   1  11   6        3.53       28.00     32.56 o 
   2  11   6       80.97      118.55     38.98 o 
   3  11   6     2035.99     2027.15     65.87 o 
   4  11   6      146.48       88.01     38.40 o 
   5  11   6       69.53      116.86     41.28 o 
   6  11   6      949.60      972.58     57.48 o 
   7  11   6      777.65      843.90     57.63 o 
   8  11   6     2869.13     2999.35    104.19 o 
   9  11   6      235.76      343.24     83.14 o 
 -10  12   6      843.83      941.10     83.86 o 
  -9  12   6      597.82      601.00     76.55 o 
  -8  12   6      159.86      125.38     67.40 o 
  -7  12   6       59.72       21.58     63.85 o 
  -6  12   6     5059.30     4682.35    146.39 o 
  -5  12   6     1640.74     1623.54     59.76 o 
  -4  12   6        2.79      -14.43     28.74 o 
  -3  12   6      575.52      587.68     29.00 o 
  -2  12   6    14460.92    14036.83    128.95 o 
  -1  12   6     1074.04     1093.88     41.61 o 
   0  12   6     1465.44     1349.67     45.45 o 
   1  12   6     1394.64     1536.51     50.93 o 
   2  12   6    18586.99    18356.82    198.92 o 
   3  12   6      332.38      348.09     45.11 o 
   4  12   6      217.04      223.84     45.02 o 
   5  12   6      220.18      129.08     42.99 o 
   6  12   6     4817.24     4917.27    102.90 o 
   7  12   6       22.79       48.68     46.37 o 
   8  12   6        1.83       40.83     58.19 o 
   9  12   6      162.90      237.87    116.95 o 
  -9  13   6      106.99      195.58     72.62 o 
  -8  13   6      223.24      310.51     73.74 o 
  -7  13   6     1447.54     1545.69    103.62 o 
  -6  13   6      369.46      391.33     75.25 o 
  -5  13   6       51.08       28.87     39.38 o 
  -4  13   6     2709.99     2740.61     67.00 o 
  -3  13   6      727.02      802.82     42.48 o 
  -2  13   6     3547.28     3545.66     57.84 o 
  -1  13   6     1754.90     1674.58     50.51 o 
   0  13   6      425.37      521.99     36.33 o 
   1  13   6       37.64       43.23     34.46 o 
   2  13   6     2717.56     2874.10     79.98 o 
   3  13   6     1210.00     1267.40     61.41 o 
   4  13   6     4764.50     4646.60    122.54 o 
   5  13   6      213.82      256.88     46.52 o 
   6  13   6     1644.21     1637.03     70.29 o 
   7  13   6      525.13      523.19     88.51 o 
   8  13   6      169.42      169.96     65.13 o 
   9  13   6      159.64       93.14     86.95 o 
  -9  14   6      536.19      688.04     89.11 o 
  -8  14   6      125.80      138.03     72.97 o 
  -7  14   6       15.09       13.77     70.07 o 
  -6  14   6      229.82      340.90     80.62 o 
  -5  14   6       66.17       -5.18     60.02 o 
  -4  14   6      460.42      412.52     63.10 o 
  -3  14   6      616.98      581.41     48.52 o 
  -2  14   6     1512.11     1559.95     47.34 o 
  -1  14   6     9475.57     9390.54    113.31 o 
   0  14   6     2560.27     2657.65     60.86 o 
   1  14   6    11598.64    11600.31    132.10 o 
   2  14   6     7191.88     7021.48    113.61 o 
   3  14   6     5342.57     5508.58    146.31 o 
   4  14   6      359.06      418.87     53.22 o 
   5  14   6       39.65        4.26     47.10 o 
   6  14   6      533.85      566.30     60.26 o 
   7  14   6      235.20      185.46     67.05 o 
   8  14   6      251.51      134.19     84.29 o 
  -8  15   6      650.84      502.18     87.06 o 
  -7  15   6     2555.18     2687.37    135.39 o 
  -6  15   6      252.44      203.90     79.39 o 
  -5  15   6       53.57       66.59     64.31 o 
  -4  15   6      354.31      353.59     60.74 o 
  -3  15   6    10408.33    10412.21    197.35 o 
  -2  15   6     3240.43     3116.41     77.95 o 
  -1  15   6      311.58      223.77     41.58 o 
   0  15   6      980.58      926.31     53.56 o 
   1  15   6      402.01      357.52     42.23 o 
   2  15   6      619.43      660.49     52.09 o 
   3  15   6     5825.00     6081.90    112.61 o 
   4  15   6     1326.16     1260.09     64.87 o 
   5  15   6      503.03      523.38     57.39 o 
   6  15   6      447.05      425.87     62.94 o 
   7  15   6     4244.33     3840.22    157.04 o 
   8  15   6      180.35      210.82     88.17 o 
  -8  16   6       85.69       16.20     75.29 o 
  -7  16   6      988.91     1213.43    118.08 o 
  -6  16   6      102.07       41.04     76.20 o 
  -5  16   6     5030.48     5119.97    150.45 o 
  -4  16   6      585.67      493.27     64.18 o 
  -3  16   6     4369.15     4074.36    118.63 o 
  -2  16   6     1973.79     1970.94     66.13 o 
  -1  16   6     2263.66     2269.25     69.81 o 
   0  16   6     3594.97     3639.02     83.47 o 
   1  16   6      680.08      611.33     47.75 o 
   2  16   6     3868.08     3838.41     95.26 o 
   3  16   6     2578.15     2424.37     81.29 o 
   4  16   6       83.75      113.58     47.95 o 
   5  16   6     1856.38     1982.12     78.76 o 
   6  16   6      169.41      126.34     56.77 o 
   7  16   6     1416.98     1484.33     99.55 o 
  -7  17   6     2998.87     2826.66    169.56 o 
  -6  17   6     1965.48     1975.01    123.45 o 
  -5  17   6       10.43       60.71     67.53 o 
  -4  17   6      235.51      230.35     60.66 o 
  -3  17   6      284.91      269.55     57.51 o 
  -2  17   6       86.86       63.50     50.44 o 
  -1  17   6     4674.49     4675.86    102.01 o 
   0  17   6      271.79      255.97     44.67 o 
   1  17   6      580.47      727.05     52.84 o 
   2  17   6       20.68       25.45     43.51 o 
   3  17   6      269.57      276.85     51.97 o 
   4  17   6       88.35      160.40     52.01 o 
   5  17   6      909.52      955.34     69.98 o 
   6  17   6      870.59      991.92     87.36 o 
   7  17   6      963.56      983.27     90.15 o 
  -7  18   6      137.93      253.20     98.96 o 
  -6  18   6     3777.66     3914.27    166.97 o 
  -5  18   6        0.01        5.96     62.45 o 
  -4  18   6     1926.39     1996.84    104.67 o 
  -3  18   6       14.27       78.08     58.90 o 
  -2  18   6     5458.06     5376.24    131.94 o 
  -1  18   6      133.26      181.08     49.54 o 
   0  18   6      417.92      504.08     57.20 o 
   1  18   6      538.25      559.70     58.98 o 
   2  18   6     2611.54     2498.94     81.28 o 
   3  18   6       43.33       44.51     49.16 o 
   4  18   6      930.30      958.69     71.02 o 
   5  18   6       31.09       17.83     56.26 o 
   6  18   6     7538.18     8183.92    205.71 o 
  -6  19   6      589.42      544.38    101.67 o 
  -5  19   6      130.71      103.84     68.28 o 
  -4  19   6      175.01      179.71     70.48 o 
  -3  19   6      104.52      175.06     62.59 o 
  -2  19   6      154.56      107.27     59.68 o 
  -1  19   6     1442.18     1539.86     84.46 o 
   0  19   6        1.01      -55.09     48.82 o 
   1  19   6        1.82      -70.18     46.11 o 
   2  19   6       79.15       -4.92     51.73 o 
   3  19   6      452.90      404.69     56.14 o 
   4  19   6      845.97      893.92     72.48 o 
   5  19   6      384.94      304.27     64.44 o 
  -5  20   6      540.46      674.10     94.60 o 
  -4  20   6      459.63      466.78     79.70 o 
  -3  20   6      608.64      606.73     76.99 o 
  -2  20   6     1901.83     1937.79    102.40 o 
  -1  20   6      423.52      467.09     68.79 o 
   0  20   6     1060.16     1163.18     79.65 o 
   1  20   6      756.96      566.13     66.65 o 
   2  20   6     4611.87     4512.61    117.23 o 
   3  20   6     1236.33     1240.84     81.87 o 
   4  20   6       86.92       14.95     62.90 o 
  -3  21   6     4999.48     4826.02    148.50 o 
  -2  21   6       65.70      115.91     71.27 o 
  -1  21   6        1.60       25.01     63.64 o 
   0  21   6        2.11        5.23     63.45 o 
   1  21   6      270.26      223.37     59.87 o 
   2  21   6       81.87      101.28     72.23 o 
   3  21   6     3938.23     3990.46    127.16 o 
  -1  22   6      971.45      999.25     91.30 o 
   0  22   6      165.92      235.59     72.47 o 
   1  22   6     2209.15     2197.15    105.93 o 
 -11   0   7     1518.29     1631.89    120.24 o 
  -9   0   7      930.82      953.99     74.15 o 
  -7   0   7     2319.25     2370.61     87.73 o 
  -5   0   7     6979.73     6721.71    131.29 o 
  -3   0   7     1887.31     1743.27     60.62 o 
  -1   0   7     8079.62     7677.78    115.77 o 
   1   0   7     1616.47     1863.02     56.68 o 
   3   0   7    20945.62    21057.52    283.95 o 
   5   0   7     2399.26     2343.38     80.27 o 
   7   0   7     7449.23     7435.01    142.77 o 
   9   0   7       24.28       49.62     69.27 o 
  11   0   7      119.02      313.12    102.70 o 
 -11   1   7     2595.43     2464.69    103.50 o 
 -10   1   7      121.93       74.30     53.35 o 
  -9   1   7      510.35      621.19     51.24 o 
  -8   1   7      892.95      940.29     56.54 o 
  -7   1   7    19638.52    19383.80    190.75 o 
  -6   1   7     9327.08     9156.59    113.02 o 
  -5   1   7     6987.92     6939.64    101.19 o 
  -4   1   7     2968.34     2952.79     50.74 o 
  -3   1   7    27363.79    27539.32    206.85 o 
  -2   1   7     3641.33     3568.02     47.16 o 
  -1   1   7      487.94      528.86     23.42 o 
   0   1   7       69.92      120.30     20.77 o 
   1   1   7     3922.11     3796.52     59.94 o 
   2   1   7     5374.62     5499.06     73.67 o 
   3   1   7       58.81       37.34     26.73 o 
   4   1   7     1175.92     1240.74     46.74 o 
   5   1   7     1713.89     1813.95     50.63 o 
   6   1   7      110.80      101.26     33.48 o 
   7   1   7     4959.22     4888.15     86.40 o 
   8   1   7     1722.73     1804.67     60.08 o 
   9   1   7        6.81      -14.66     46.91 o 
  10   1   7      267.87      368.36     66.67 o 
  11   1   7      936.91     1045.15     88.41 o 
 -11   2   7      727.20      666.47     81.26 o 
 -10   2   7      224.83      111.51     53.86 o 
  -9   2   7       27.82       57.75     44.39 o 
  -8   2   7     7884.91     7789.40    105.31 o 
  -7   2   7      132.99      190.93     33.35 o 
  -6   2   7     3679.20     3535.85     68.78 o 
  -5   2   7      743.95      843.11     41.22 o 
  -4   2   7     3464.59     3585.66     50.28 o 
  -3   2   7      164.86      165.96     17.40 o 
  -2   2   7    26683.22    26994.16    221.41 o 
  -1   2   7     4183.77     4276.19     52.68 o 
   0   2   7     2088.52     2067.70     51.19 o 
   1   2   7     4418.57     4430.41     65.06 o 
   2   2   7    11518.86    11702.50    120.87 o 
   3   2   7    10410.03    11007.52    113.62 o 
   4   2   7      220.75      213.56     30.49 o 
   5   2   7     1123.34     1161.49     43.39 o 
   6   2   7     8185.32     8352.17    130.10 o 
   7   2   7     1337.62     1445.41     56.98 o 
   8   2   7     1029.91     1018.60     54.56 o 
   9   2   7      657.84      653.06     64.10 o 
  10   2   7      447.56      399.13     69.90 o 
  11   2   7      794.10     1042.25     92.22 o 
 -11   3   7      537.14      716.95     75.57 o 
 -10   3   7     5033.51     5404.07    139.48 o 
  -9   3   7      104.20       41.48     47.94 o 
  -8   3   7     2639.38     2651.76     90.96 o 
  -7   3   7     1534.75     1613.74     51.14 o 
  -6   3   7     8104.88     7811.22    101.29 o 
  -5   3   7       51.09       78.22     15.19 o 
  -4   3   7      845.19      923.23     32.62 o 
  -3   3   7     3387.76     3685.97     41.71 o 
  -2   3   7    19198.98    18619.46    160.86 o 
  -1   3   7     4117.53     4028.59     51.46 o 
   0   3   7      362.15      419.70     22.89 o 
   1   3   7       51.05       27.57     25.51 o 
   2   3   7     5295.34     5479.99     74.49 o 
   3   3   7      494.99      459.88     31.80 o 
   4   3   7     1444.15     1309.06     44.36 o 
   5   3   7      460.18      465.40     41.03 o 
   6   3   7      168.28      129.77     34.07 o 
   7   3   7      352.74      430.14     41.88 o 
   8   3   7     1083.76     1137.06     56.78 o 
   9   3   7      975.04      992.94     87.53 o 
  10   3   7      104.84       18.95     60.95 o 
  11   3   7      726.01      692.48     86.21 o 
 -11   4   7      509.57      549.21     78.19 o 
 -10   4   7      168.91      128.68     58.91 o 
  -9   4   7       43.44       52.45     60.58 o 
  -8   4   7       85.32       97.60     48.40 o 
  -7   4   7      674.81      676.58     43.39 o 
  -6   4   7      311.29      317.45     22.38 o 
  -5   4   7     3281.61     3225.13     53.57 o 
  -4   4   7     2316.24     2317.24     37.82 o 
  -3   4   7     2278.01     2615.42     43.87 o 
  -2   4   7    11699.29    11543.06    117.37 o 
  -1   4   7     8474.84     8875.93     87.36 o 
   0   4   7     7899.55     7901.93     83.43 o 
   1   4   7      819.83      868.05     37.53 o 
   2   4   7    51902.30    51241.85    411.46 o 
   3   4   7       90.65       62.80     29.02 o 
   4   4   7     3017.52     3030.74     65.87 o 
   5   4   7      172.24      137.89     31.54 o 
   6   4   7     1763.54     1921.72     57.13 o 
   7   4   7     1392.79     1304.90     53.59 o 
   8   4   7      415.98      444.75     56.02 o 
   9   4   7       48.10       38.72     61.28 o 
  10   4   7      486.37      526.49     79.21 o 
  11   4   7      594.06      696.40     87.51 o 
 -11   5   7     3640.77     3808.89    142.12 o 
 -10   5   7      875.23      989.53    113.57 o 
  -9   5   7     1046.82     1070.34     76.29 o 
  -8   5   7      143.85      150.17     40.66 o 
  -7   5   7     2208.27     2421.23     63.76 o 
  -6   5   7     1108.34     1127.12     32.88 o 
  -5   5   7      152.78      155.87     21.56 o 
  -4   5   7     2471.03     2491.10     40.89 o 
  -3   5   7    21768.24    21679.39    173.68 o 
  -2   5   7    16356.60    16259.07    156.33 o 
  -1   5   7     9727.14     9733.08     98.33 o 
   0   5   7     3507.47     3536.50     56.53 o 
   1   5   7    20574.90    20702.56    186.72 o 
   2   5   7     3475.29     3655.90     68.67 o 
   3   5   7     2607.11     2304.07     75.22 o 
   4   5   7      395.24      435.78     39.25 o 
   5   5   7     1542.49     1504.73     53.84 o 
   6   5   7        7.46      -44.49     33.90 o 
   7   5   7     1623.36     1569.21     59.87 o 
   8   5   7     1099.14     1081.66     58.43 o 
   9   5   7     1001.38     1154.03     84.35 o 
  10   5   7      357.98      150.16     82.33 o 
 -11   6   7      357.72      363.42     82.53 o 
 -10   6   7      466.70      490.17     71.29 o 
  -9   6   7      804.84      863.34     59.42 o 
  -8   6   7      810.33      917.75     47.13 o 
  -7   6   7      608.23      700.44     51.23 o 
  -6   6   7      106.35       87.23     35.07 o 
  -5   6   7      282.48      321.30     21.05 o 
  -4   6   7     3303.66     3317.44     47.41 o 
  -3   6   7      157.77      151.05     22.73 o 
  -2   6   7     5035.68     5091.15     68.37 o 
  -1   6   7    16631.22    16846.10    148.47 o 
   0   6   7     1306.64     1357.20     37.36 o 
   1   6   7     9080.46     9030.83    103.14 o 
   2   6   7     1547.93     1540.21     53.95 o 
   3   6   7    20168.85    19375.14    195.17 o 
   4   6   7      324.07      257.21     35.84 o 
   5   6   7      102.99       83.68     31.60 o 
   6   6   7      579.45      569.32     44.59 o 
   7   6   7     2275.20     2106.70     72.47 o 
   8   6   7     1724.74     1848.91     72.72 o 
   9   6   7     1798.34     1908.17    137.05 o 
  10   6   7       21.96      -42.37     82.28 o 
 -11   7   7      533.39      518.05     89.86 o 
 -10   7   7     1036.67     1026.02     91.45 o 
  -9   7   7     1002.52     1045.30     53.42 o 
  -8   7   7        5.32       77.41     38.56 o 
  -7   7   7    13265.37    13644.43    179.75 o 
  -6   7   7       32.96       30.30     37.45 o 
  -5   7   7     3690.95     3646.08     48.17 o 
  -4   7   7     1109.17     1232.68     31.56 o 
  -3   7   7    13247.24    12791.14    120.89 o 
  -2   7   7    13784.13    13664.68    128.82 o 
  -1   7   7      645.33      711.08     30.42 o 
   0   7   7     2290.49     2111.87     51.11 o 
   1   7   7     5827.74     6148.60     86.66 o 
   2   7   7      684.59      696.05     42.88 o 
   3   7   7        9.87        1.38     32.34 o 
   4   7   7    10023.22     9725.77    120.46 o 
   5   7   7     2670.86     2670.23     64.19 o 
   6   7   7      861.83     1006.13     49.02 o 
   7   7   7      880.27     1063.93     60.00 o 
   8   7   7      379.88      346.85     52.66 o 
   9   7   7      373.12      498.38     94.81 o 
  10   7   7      314.92      383.95     83.59 o 
 -10   8   7      226.40      113.50     81.55 o 
  -9   8   7      755.05      888.89     62.72 o 
  -8   8   7     2110.17     2068.99     71.92 o 
  -7   8   7      668.52      716.33     55.86 o 
  -6   8   7     1098.63     1101.40     60.71 o 
  -5   8   7     3640.87     3832.31     78.59 o 
  -4   8   7      512.28      630.04     28.01 o 
  -3   8   7     6878.56     6891.92     79.65 o 
  -2   8   7     9905.71     9513.65    102.81 o 
  -1   8   7     2993.90     3190.21     52.14 o 
   0   8   7      604.98      687.64     35.12 o 
   1   8   7     2079.41     1936.98     53.53 o 
   2   8   7     5838.56     5754.42     91.45 o 
   3   8   7       17.78       51.46     35.03 o 
   4   8   7       27.94       26.17     34.44 o 
   5   8   7     2493.55     2500.95     81.55 o 
   6   8   7     7537.72     7559.15    114.32 o 
   7   8   7     8333.91     8502.21    134.44 o 
   8   8   7      122.00      149.78     51.21 o 
   9   8   7      562.02      503.93     95.07 o 
  10   8   7      291.62      473.72    100.57 o 
 -10   9   7     1662.09     1714.45    131.01 o 
  -9   9   7       24.55      -11.11     44.71 o 
  -8   9   7     4497.01     4674.70    117.98 o 
  -7   9   7      376.36      368.39     51.66 o 
  -6   9   7    15202.31    15277.77    227.69 o 
  -5   9   7        2.36      -22.05     32.09 o 
  -4   9   7     5087.26     5027.84     66.96 o 
  -3   9   7       94.05      119.79     26.34 o 
  -2   9   7      707.77      744.42     34.88 o 
  -1   9   7      507.92      543.23     31.63 o 
   0   9   7     4835.65     4742.93     69.86 o 
   1   9   7      640.72      704.72     40.28 o 
   2   9   7     6971.67     6807.67    106.97 o 
   3   9   7       80.77       13.82     35.44 o 
   4   9   7      690.20      837.58     51.01 o 
   5   9   7       52.57       -4.13     36.55 o 
   6   9   7     2144.26     2129.69     68.55 o 
   7   9   7      729.66      685.28     58.38 o 
   8   9   7     1954.51     2032.56     96.28 o 
   9   9   7      202.69      157.05    138.22 o 
  10   9   7      503.17      534.15    149.72 o 
 -10  10   7        1.33      -60.87     50.50 o 
  -9  10   7     1748.14     1556.31     81.94 o 
  -8  10   7     2453.27     2397.47    111.65 o 
  -7  10   7      492.67      479.78     67.55 o 
  -6  10   7     1979.83     2011.82     78.83 o 
  -5  10   7     4020.87     4201.44     79.98 o 
  -4  10   7       17.47       46.72     26.32 o 
  -3  10   7     6535.32     6363.61     76.79 o 
  -2  10   7     4638.33     4339.56     69.06 o 
  -1  10   7     2586.08     2574.33     55.47 o 
   0  10   7      263.36      360.21     33.47 o 
   1  10   7      874.22      891.27     45.51 o 
   2  10   7     9803.85     9588.02    133.44 o 
   3  10   7        0.71      -69.84     34.92 o 
   4  10   7      484.78      539.06     48.20 o 
   5  10   7      291.10      308.23     43.54 o 
   6  10   7     6408.98     6368.50    112.14 o 
   7  10   7     3843.48     3851.40    113.65 o 
   8  10   7      139.18      100.57     66.01 o 
   9  10   7      132.72       69.53     89.68 o 
 -10  11   7      412.21      428.91     66.66 o 
  -9  11   7      243.68      267.31     60.68 o 
  -8  11   7        4.40      -28.54     56.44 o 
  -7  11   7     8026.13     8058.24    184.49 o 
  -6  11   7      227.40      151.72     55.42 o 
  -5  11   7     1882.72     1888.53     57.05 o 
  -4  11   7     1456.07     1569.88     60.58 o 
  -3  11   7     9612.55     9579.51     99.83 o 
  -2  11   7    12068.59    11656.86    119.63 o 
  -1  11   7      566.31      551.11     34.86 o 
   0  11   7     3368.05     3199.55     65.06 o 
   1  11   7     2916.72     2915.17     78.18 o 
   2  11   7     1333.68     1318.46     60.04 o 
   3  11   7        1.14       -6.49     39.87 o 
   4  11   7     3078.76     3077.18     83.66 o 
   5  11   7     1112.16     1177.38     59.04 o 
   6  11   7       18.29       -5.73     42.77 o 
   7  11   7     1763.98     1873.30     79.81 o 
   8  11   7      119.50      152.24     65.77 o 
   9  11   7      591.35      506.04    105.16 o 
  -9  12   7      397.95      452.63     72.23 o 
  -8  12   7      136.17       79.25     63.15 o 
  -7  12   7      307.01      366.24     72.55 o 
  -6  12   7       31.38       89.26     57.66 o 
  -5  12   7      530.52      511.71     40.75 o 
  -4  12   7     1505.24     1607.48     67.55 o 
  -3  12   7      405.35      407.67     33.04 o 
  -2  12   7     1656.51     1551.29     48.25 o 
  -1  12   7     5738.60     5672.67     85.81 o 
   0  12   7      413.43      439.82     35.87 o 
   1  12   7     7367.52     7060.39    107.83 o 
   2  12   7      660.64      759.53     53.66 o 
   3  12   7    10113.69     9670.29    144.79 o 
   4  12   7      129.62      145.61     44.61 o 
   5  12   7      121.55       66.44     48.46 o 
   6  12   7       97.08       15.74     47.92 o 
   7  12   7       49.78        6.17     46.69 o 
   8  12   7      382.68      367.55     86.26 o 
   9  12   7      401.33      467.30     94.07 o 
  -9  13   7      213.62      211.35     71.52 o 
  -8  13   7        8.06       11.44     65.05 o 
  -7  13   7     2013.43     2016.41    113.96 o 
  -6  13   7      364.91      379.07     66.38 o 
  -5  13   7       22.94       27.87     53.77 o 
  -4  13   7      387.52      525.65     40.41 o 
  -3  13   7    13071.45    12860.58    118.56 o 
  -2  13   7     2755.80     2748.99     61.28 o 
  -1  13   7     3537.22     3381.75     67.65 o 
   0  13   7      315.70      282.44     35.78 o 
   1  13   7     6674.11     6496.77    109.66 o 
   2  13   7       67.94       65.52     41.94 o 
   3  13   7      333.68      419.23     49.54 o 
   4  13   7     1574.01     1686.27     82.85 o 
   5  13   7      202.37      151.82     47.36 o 
   6  13   7     1689.60     1557.21     70.99 o 
   7  13   7      791.75      745.99     85.13 o 
   8  13   7      854.84      740.54     81.03 o 
  -8  14   7      131.59       77.34     78.09 o 
  -7  14   7      116.07      188.93     74.97 o 
  -6  14   7      264.80      155.00     66.06 o 
  -5  14   7     1526.19     1520.58     81.28 o 
  -4  14   7     1429.17     1454.51     78.20 o 
  -3  14   7       20.79       73.40     49.31 o 
  -2  14   7     1983.12     1957.61     81.69 o 
  -1  14   7      705.68      713.61     42.28 o 
   0  14   7     2076.24     2062.76     58.64 o 
   1  14   7       97.43      113.38     38.58 o 
   2  14   7    15476.45    15151.41    184.29 o 
   3  14   7     1402.44     1429.60     67.40 o 
   4  14   7      723.60      946.62     78.31 o 
   5  14   7       59.49      135.90     49.95 o 
   6  14   7       64.66       36.40     48.35 o 
   7  14   7     1532.02     1453.10     93.88 o 
   8  14   7      305.07       55.52     73.58 o 
  -8  15   7      932.89      963.90     93.35 o 
  -7  15   7      863.36      704.92    103.79 o 
  -6  15   7     3896.68     4029.44    156.50 o 
  -5  15   7      848.62      709.18     85.34 o 
  -4  15   7       38.57       69.59     55.45 o 
  -3  15   7       97.82      115.94     62.79 o 
  -2  15   7     3967.93     3773.23     88.78 o 
  -1  15   7      614.57      579.34     50.11 o 
   0  15   7       21.87        5.06     35.34 o 
   1  15   7        8.77      -15.96     39.04 o 
   2  15   7     1102.18     1094.07     60.41 o 
   3  15   7     2075.41     2098.74     76.27 o 
   4  15   7      354.84      353.88     65.34 o 
   5  15   7     2444.87     2349.30     98.10 o 
   6  15   7      143.02      106.03     58.96 o 
   7  15   7      278.11      415.00    127.87 o 
   8  15   7      316.57      327.86     91.92 o 
  -7  16   7        9.06     -133.33     74.86 o 
  -6  16   7      773.70      813.09     84.41 o 
  -5  16   7      396.19      364.11     78.05 o 
  -4  16   7      401.73      389.81     62.90 o 
  -3  16   7       49.86      143.70     55.75 o 
  -2  16   7     3531.58     3709.29    110.53 o 
  -1  16   7     1082.71     1234.25     61.31 o 
   0  16   7        2.18      -29.50     38.95 o 
   1  16   7      803.84      903.38     57.79 o 
   2  16   7     2237.33     2073.31     75.54 o 
   3  16   7     2021.18     2091.43     78.66 o 
   4  16   7      197.88      139.78     50.21 o 
   5  16   7       25.62      -54.54     51.05 o 
   6  16   7     3609.77     3600.02    130.99 o 
   7  16   7       13.88       86.92     75.09 o 
  -7  17   7     3254.10     3459.72    155.52 o 
  -6  17   7     1669.42     1711.93    106.21 o 
  -5  17   7     1114.95     1080.17     84.60 o 
  -4  17   7     1111.12     1006.36     81.15 o 
  -3  17   7     1797.85     1785.57     86.82 o 
  -2  17   7      869.78      892.69     65.62 o 
  -1  17   7       58.90       43.46     46.11 o 
   0  17   7      115.31       98.54     49.91 o 
   1  17   7      113.89      114.09     47.14 o 
   2  17   7     1507.56     1498.78     66.90 o 
   3  17   7      160.70      137.18     51.82 o 
   4  17   7      837.76      823.13     63.99 o 
   5  17   7      153.78      177.41     61.60 o 
   6  17   7      423.49      409.66     76.67 o 
  -6  18   7        0.60      -24.86     73.23 o 
  -5  18   7      918.10      954.50    114.28 o 
  -4  18   7      276.93      247.61     69.67 o 
  -3  18   7      456.93      474.63     68.04 o 
  -2  18   7       13.35     -114.43     63.80 o 
  -1  18   7     2337.91     2347.81    109.85 o 
   0  18   7       23.38       -0.39     51.69 o 
   1  18   7      118.93      160.72     59.68 o 
   2  18   7      346.08      326.30     51.61 o 
   3  18   7     1594.73     1642.15     76.89 o 
   4  18   7       21.50       -2.07     51.77 o 
   5  18   7      123.65      120.37     59.46 o 
   6  18   7       25.48       11.34     71.53 o 
  -5  19   7      137.60      125.78     83.07 o 
  -4  19   7      202.42       93.57     75.66 o 
  -3  19   7     2861.01     2756.91    123.72 o 
  -2  19   7      143.39      140.68     71.56 o 
  -1  19   7       54.32       33.20     60.80 o 
   0  19   7      278.10      312.34     64.50 o 
   1  19   7     1316.39     1347.40     84.76 o 
   2  19   7       43.83       79.07     55.46 o 
   3  19   7       11.90       93.33     51.43 o 
   4  19   7      111.90       66.35     58.33 o 
   5  19   7      829.61      968.71     76.86 o 
  -4  20   7       11.68       37.13     98.17 o 
  -3  20   7       40.84       33.77     71.49 o 
  -2  20   7     1827.27     1760.30    109.15 o 
  -1  20   7       89.56       96.16     67.16 o 
   0  20   7        5.47      -18.44     67.68 o 
   1  20   7       47.02      -56.02     61.04 o 
   2  20   7      742.57      872.00     81.84 o 
   3  20   7      689.14      630.91     78.09 o 
   4  20   7        4.01      -48.13     58.32 o 
  -3  21   7      544.11      452.10     85.01 o 
  -2  21   7     1202.66     1289.97    103.48 o 
  -1  21   7     1172.21     1274.59    120.09 o 
   0  21   7        1.47       45.31     73.05 o 
   1  21   7      705.37      820.29     90.80 o 
   2  21   7       43.22        4.25     64.75 o 
 -10   0   8     1516.58     1678.84    129.70 o 
  -8   0   8    12886.31    13273.09    216.56 o 
  -6   0   8      351.09      482.08     51.15 o 
  -4   0   8      242.27      240.56     22.26 o 
  -2   0   8    10696.87    10357.48    144.06 o 
   0   0   8       99.82       72.49     33.63 o 
   2   0   8     1984.58     2133.78     77.41 o 
   4   0   8      895.43      773.12     86.01 o 
   6   0   8     2804.98     2798.78    111.37 o 
   8   0   8     1371.31     1500.88    120.26 o 
  10   0   8      451.33      332.21    120.69 o 
 -11   1   8      185.58      233.55     67.57 o 
 -10   1   8      933.55     1098.67     82.63 o 
  -9   1   8       10.12      -31.76     45.32 o 
  -8   1   8      385.93      254.15     39.93 o 
  -7   1   8     8602.64     8413.67    121.79 o 
  -6   1   8    10241.75     9975.25    117.00 o 
  -5   1   8     6764.81     6608.21     96.47 o 
  -4   1   8     1132.45     1109.79     27.83 o 
  -3   1   8     4424.43     4508.66     54.88 o 
  -2   1   8    14611.31    14727.72    126.38 o 
  -1   1   8     3713.19     3684.37     53.83 o 
   0   1   8      147.70      134.34     22.88 o 
   1   1   8     4633.03     4467.65     60.44 o 
   2   1   8     6063.17     6114.87     77.34 o 
   3   1   8      130.82      168.14     31.56 o 
   4   1   8       98.75       79.92     34.74 o 
   5   1   8     3369.68     3435.56     73.32 o 
   6   1   8     4076.67     4143.34     81.81 o 
   7   1   8      323.87      314.83     44.35 o 
   8   1   8      595.87      643.85     49.87 o 
   9   1   8      199.43      175.67     60.24 o 
  10   1   8       85.53       18.70     66.78 o 
 -11   2   8     1714.71     1749.98    101.55 o 
 -10   2   8        6.62       19.02     58.96 o 
  -9   2   8      529.55      633.71     54.78 o 
  -8   2   8        4.83      -26.51     40.44 o 
  -7   2   8     7605.14     7557.37    109.03 o 
  -6   2   8       42.95       10.51     28.33 o 
  -5   2   8      863.31      910.36     35.96 o 
  -4   2   8     3139.40     2912.68     37.93 o 
  -3   2   8      133.73      120.41     18.20 o 
  -2   2   8     2381.94     2132.28     41.68 o 
  -1   2   8    11545.54    11571.77    101.12 o 
   0   2   8        8.87      -12.23     19.52 o 
   1   2   8      679.45      707.95     30.55 o 
   2   2   8    10144.70    10013.48    101.72 o 
   3   2   8      285.85      333.15     31.65 o 
   4   2   8     2274.14     2229.28     56.39 o 
   5   2   8     1199.65     1274.93     51.16 o 
   6   2   8       37.89       47.72     35.28 o 
   7   2   8     3168.10     3114.99     83.71 o 
   8   2   8     2802.87     2843.79     85.08 o 
   9   2   8      102.78       91.94     59.68 o 
  10   2   8      518.57      374.36     76.63 o 
 -11   3   8     2757.69     2932.78    129.26 o 
 -10   3   8      477.94      534.52     63.43 o 
  -9   3   8     1122.63     1213.50     65.78 o 
  -8   3   8       10.59       -2.68     44.48 o 
  -7   3   8     2941.97     2847.38     64.74 o 
  -6   3   8      747.92      831.64     41.18 o 
  -5   3   8        9.25       11.35     18.28 o 
  -4   3   8      107.12       95.43     19.50 o 
  -3   3   8     8437.90     8410.35     78.10 o 
  -2   3   8     1655.35     1744.31     37.84 o 
  -1   3   8     8280.91     8074.00     78.58 o 
   0   3   8     3301.08     3307.96     47.96 o 
   1   3   8    15226.54    14390.01    128.66 o 
   2   3   8     2758.86     2795.61     53.93 o 
   3   3   8        8.25       11.71     26.47 o 
   4   3   8      729.77      721.81     42.16 o 
   5   3   8      868.31      887.84     47.06 o 
   6   3   8      203.76      249.79     40.53 o 
   7   3   8     1593.68     1575.99     69.57 o 
   8   3   8       19.34      -17.18     44.06 o 
   9   3   8       86.03       98.37     72.80 o 
  10   3   8      692.36      570.44     82.59 o 
 -11   4   8     2916.26     2993.18    131.27 o 
 -10   4   8       14.32       24.48     54.75 o 
  -9   4   8      797.20      732.03     61.59 o 
  -8   4   8      119.20       81.09     46.39 o 
  -7   4   8     1279.12     1393.92     65.54 o 
  -6   4   8       52.76       19.11     17.53 o 
  -5   4   8       76.81       44.85     20.25 o 
  -4   4   8      989.10      934.41     27.61 o 
  -3   4   8    14081.40    14160.31    119.20 o 
  -2   4   8      497.82      604.40     25.29 o 
  -1   4   8      336.11      339.09     22.55 o 
   0   4   8     2481.80     2545.24     45.28 o 
   1   4   8      627.73      732.14     35.28 o 
   2   4   8     3234.23     3184.81     60.04 o 
   3   4   8    14992.77    15266.63    148.26 o 
   4   4   8      467.55      423.31     36.48 o 
   5   4   8      419.23      347.22     38.82 o 
   6   4   8       61.31       21.80     37.81 o 
   7   4   8      309.96      364.53     46.29 o 
   8   4   8      549.88      779.86     58.60 o 
   9   4   8     2491.42     2459.01    113.60 o 
  10   4   8      395.38      347.64     84.73 o 
 -11   5   8        2.25      131.41     72.22 o 
 -10   5   8     4441.71     4513.36    125.47 o 
  -9   5   8      378.52      320.95     57.17 o 
  -8   5   8       53.86       67.85     50.01 o 
  -7   5   8     2696.12     2822.56     74.40 o 
  -6   5   8     1836.04     1828.95     49.92 o 
  -5   5   8     2091.05     2077.60     45.13 o 
  -4   5   8     1343.62     1319.37     36.24 o 
  -3   5   8     2134.70     2293.17     42.68 o 
  -2   5   8    14848.93    14447.97    133.58 o 
  -1   5   8      437.44      510.85     25.05 o 
   0   5   8     1467.23     1505.75     41.33 o 
   1   5   8      444.10      572.93     33.07 o 
   2   5   8     9923.49    10013.55    106.76 o 
   3   5   8       61.20       29.52     27.90 o 
   4   5   8     7682.33     7548.89    104.23 o 
   5   5   8      107.02       66.11     34.97 o 
   6   5   8      632.39      666.27     48.55 o 
   7   5   8      111.51      108.31     43.12 o 
   8   5   8     1650.52     1465.39     70.23 o 
   9   5   8      226.95      209.11     96.18 o 
  10   5   8     1940.16     1958.83    120.98 o 
 -10   6   8      845.16     1101.47     77.17 o 
  -9   6   8      370.21      391.47     62.28 o 
  -8   6   8     1294.48     1446.88     56.76 o 
  -7   6   8     1261.84     1363.17     50.82 o 
  -6   6   8       20.09       18.07     32.12 o 
  -5   6   8        8.95       -2.95     23.16 o 
  -4   6   8       11.30       37.64     22.35 o 
  -3   6   8     1664.95     1731.04     43.73 o 
  -2   6   8     1739.62     1846.72     49.42 o 
  -1   6   8      181.35      205.24     25.23 o 
   0   6   8        1.57       -7.21     22.62 o 
   1   6   8      564.15      496.32     33.90 o 
   2   6   8     3584.57     3487.69     65.58 o 
   3   6   8     2980.22     2948.84     87.39 o 
   4   6   8       90.93       71.25     34.68 o 
   5   6   8      776.44      798.01     48.33 o 
   6   6   8       79.00       37.15     41.67 o 
   7   6   8      624.76      676.61     60.53 o 
   8   6   8       49.49       91.72     48.91 o 
   9   6   8      538.44      461.17     95.07 o 
  10   6   8       69.41      -20.10     77.51 o 
 -10   7   8      270.25      305.44     72.04 o 
  -9   7   8      951.64     1100.47     85.69 o 
  -8   7   8      110.74      123.42     35.99 o 
  -7   7   8     1010.68     1048.12     54.42 o 
  -6   7   8     6505.96     6595.17    112.77 o 
  -5   7   8       97.59       96.02     37.05 o 
  -4   7   8      497.94      562.28     29.53 o 
  -3   7   8      206.37      203.43     25.20 o 
  -2   7   8     4658.88     4340.83     64.04 o 
  -1   7   8      807.97      834.36     32.93 o 
   0   7   8     2347.40     2190.60     54.24 o 
   1   7   8     1111.39     1177.20     45.69 o 
   2   7   8     4237.75     4080.99     73.51 o 
   3   7   8     1857.01     1862.62     57.40 o 
   4   7   8      281.19      264.18     39.42 o 
   5   7   8      455.61      407.28     43.68 o 
   6   7   8     3756.03     4019.21     90.42 o 
   7   7   8      254.59      225.30     52.86 o 
   8   7   8      538.20      565.54     62.37 o 
   9   7   8       98.92      165.04     77.60 o 
  10   7   8       71.39      151.97    115.33 o 
 -10   8   8       40.89      -13.38     66.21 o 
  -9   8   8      232.35      161.06     56.55 o 
  -8   8   8     2364.94     2456.83     92.37 o 
  -7   8   8     4750.40     4618.48    100.98 o 
  -6   8   8      253.84      234.68     42.93 o 
  -5   8   8      524.22      562.23     47.12 o 
  -4   8   8        3.01       -7.87     26.95 o 
  -3   8   8       40.45        5.63     23.67 o 
  -2   8   8     1510.86     1588.10     44.48 o 
  -1   8   8     7383.10     7326.89     87.94 o 
   0   8   8      374.73      345.23     33.56 o 
   1   8   8     1036.74      947.31     44.01 o 
   2   8   8      719.51      740.80     42.08 o 
   3   8   8     3684.38     3404.35     73.69 o 
   4   8   8      381.44      419.19     42.94 o 
   5   8   8      689.64      832.91     51.12 o 
   6   8   8      343.82      339.30     47.83 o 
   7   8   8     1673.61     1733.68     77.68 o 
   8   8   8      239.41      203.10     53.46 o 
   9   8   8      609.29      444.17     98.72 o 
  10   8   8      217.71      403.79     90.87 o 
 -10   9   8       59.07       80.14     83.32 o 
  -9   9   8       11.61      -13.34     42.29 o 
  -8   9   8        6.71       38.01     42.11 o 
  -7   9   8     4668.67     4513.70    146.77 o 
  -6   9   8      122.51      118.44     45.31 o 
  -5   9   8     4613.16     4714.83    115.65 o 
  -4   9   8        0.32       10.12     29.44 o 
  -3   9   8     9391.90     9433.32    102.83 o 
  -2   9   8      121.03      133.78     28.33 o 
  -1   9   8      115.19      135.98     25.71 o 
   0   9   8       15.25       18.19     30.32 o 
   1   9   8     1416.17     1394.94     51.32 o 
   2   9   8        7.76      -54.05     32.32 o 
   3   9   8      274.69      221.62     37.58 o 
   4   9   8       93.33       24.35     39.43 o 
   5   9   8     1397.86     1460.21     60.66 o 
   6   9   8       11.89      -29.58     44.28 o 
   7   9   8       29.00       30.80     50.70 o 
   8   9   8      122.83       33.46     54.30 o 
   9   9   8      368.70      363.81     98.02 o 
 -10  10   8      189.04      111.73     92.42 o 
  -9  10   8      125.69       83.52     62.38 o 
  -8  10   8     1107.77     1263.22     83.76 o 
  -7  10   8     3061.62     3154.95    101.41 o 
  -6  10   8      833.26      763.17     62.33 o 
  -5  10   8       83.53      172.50     55.45 o 
  -4  10   8        5.61       22.77     30.01 o 
  -3  10   8     1676.81     1798.09     52.02 o 
  -2  10   8     3298.33     3353.93     66.56 o 
  -1  10   8      298.89      318.80     30.83 o 
   0  10   8       45.13       56.32     32.21 o 
   1  10   8     2900.85     2909.49     70.43 o 
   2  10   8      152.44      131.54     36.96 o 
   3  10   8      796.62      779.71     50.67 o 
   4  10   8      283.93      265.55     45.47 o 
   5  10   8      611.89      594.57     50.02 o 
   6  10   8     1657.58     1699.84     94.42 o 
   7  10   8     1751.77     1786.39     78.44 o 
   8  10   8      210.68      149.68     65.64 o 
   9  10   8      198.92      171.44     92.11 o 
  -9  11   8      215.73      252.87     58.41 o 
  -8  11   8      376.33      165.29     89.76 o 
  -7  11   8     1056.30      981.78     77.82 o 
  -6  11   8    11159.50    10546.23    163.41 o 
  -5  11   8      100.90      174.55     49.98 o 
  -4  11   8     1812.05     1881.01     56.99 o 
  -3  11   8     1229.58     1276.76     46.75 o 
  -2  11   8     2987.06     2898.24     69.45 o 
  -1  11   8     1307.32     1246.38     43.35 o 
   0  11   8      654.79      671.61     44.01 o 
   1  11   8      238.28      268.00     45.67 o 
   2  11   8      883.69      878.78     50.81 o 
   3  11   8      135.59       98.89     44.40 o 
   4  11   8      403.92      419.75     53.82 o 
   5  11   8        5.18      -15.42     52.28 o 
   6  11   8     1885.00     1863.55     74.03 o 
   7  11   8      308.62      325.28     55.91 o 
   8  11   8      632.04      800.81     80.37 o 
   9  11   8      917.84      911.22    103.80 o 
  -9  12   8      179.69      166.08     61.75 o 
  -8  12   8      865.16      899.78     84.32 o 
  -7  12   8       34.74      -24.46     59.69 o 
  -6  12   8       38.55        5.48     53.63 o 
  -5  12   8      409.35      400.20     53.41 o 
  -4  12   8     1427.55     1546.48     56.69 o 
  -3  12   8     4819.45     4892.31     88.29 o 
  -2  12   8      449.56      530.40     40.11 o 
  -1  12   8     1496.45     1404.94     47.75 o 
   0  12   8      220.91      262.73     36.47 o 
   1  12   8      106.21       99.59     38.21 o 
   2  12   8     2131.88     2195.45     82.64 o 
   3  12   8      815.94      910.39     59.71 o 
   4  12   8       30.10       17.06     46.13 o 
   5  12   8       30.67       65.41     46.07 o 
   6  12   8        4.73       21.15     46.44 o 
   7  12   8      287.24      283.85     62.88 o 
   8  12   8       78.67        2.03     67.26 o 
  -9  13   8       69.58       48.99     67.05 o 
  -8  13   8       45.29      -48.42     59.31 o 
  -7  13   8      561.93      646.23    109.73 o 
  -6  13   8      753.00      889.99     90.63 o 
  -5  13   8      178.18      223.82     53.84 o 
  -4  13   8      718.49      860.24     54.25 o 
  -3  13   8      486.58      554.67     38.47 o 
  -2  13   8     9876.75     9891.28    124.19 o 
  -1  13   8       21.81       18.54     37.24 o 
   0  13   8     1794.45     1901.16     75.75 o 
   1  13   8       21.48       36.89     43.19 o 
   2  13   8     7055.22     7003.69    125.48 o 
   3  13   8      618.01      603.24     54.72 o 
   4  13   8      319.47      351.35     52.70 o 
   5  13   8      195.73      161.72     48.83 o 
   6  13   8      198.99      192.29     51.55 o 
   7  13   8       98.68       50.04     55.69 o 
   8  13   8      187.01      174.55     74.41 o 
  -8  14   8      170.09       79.74    100.02 o 
  -7  14   8       40.77       55.38     67.06 o 
  -6  14   8       65.76       47.50     59.40 o 
  -5  14   8      365.67      318.18     61.65 o 
  -4  14   8     2524.46     2401.13     93.44 o 
  -3  14   8     3012.10     2831.10     92.67 o 
  -2  14   8     1558.32     1650.36     75.12 o 
  -1  14   8     1867.43     1949.36     64.92 o 
   0  14   8      815.16      887.70     49.81 o 
   1  14   8      476.82      563.45     48.57 o 
   2  14   8       78.97       57.35     44.91 o 
   3  14   8     6001.16     5980.09    166.06 o 
   4  14   8       82.17       -5.13     47.80 o 
   5  14   8        7.61      -24.05     49.50 o 
   6  14   8      130.04       58.53     52.67 o 
   7  14   8       14.09     -126.96     63.48 o 
   8  14   8       91.09       71.72     73.10 o 
  -8  15   8       58.40      -83.39     65.66 o 
  -7  15   8      962.79      887.97     90.24 o 
  -6  15   8     1316.78     1189.89     94.74 o 
  -5  15   8       51.46       57.26     57.35 o 
  -4  15   8      600.06      517.90     71.95 o 
  -3  15   8     2929.60     2808.24    103.76 o 
  -2  15   8        3.69       -8.46     49.49 o 
  -1  15   8     3577.76     3494.48     84.89 o 
   0  15   8      717.48      715.45     54.07 o 
   1  15   8     4304.07     4245.87    105.24 o 
   2  15   8      124.35       77.94     45.03 o 
   3  15   8        2.34      -34.75     47.21 o 
   4  15   8     1760.71     1935.29     92.42 o 
   5  15   8      145.51      206.52     55.86 o 
   6  15   8     2402.50     2385.08     98.97 o 
   7  15   8     1056.09     1181.65     99.69 o 
  -7  16   8     2340.67     2312.01    124.29 o 
  -6  16   8      330.79      315.53     73.72 o 
  -5  16   8      434.59      326.84     72.08 o 
  -4  16   8      143.30      126.55     64.16 o 
  -3  16   8      482.64      438.56     68.22 o 
  -2  16   8      272.31      227.19     73.36 o 
  -1  16   8     1497.28     1423.36     77.25 o 
   0  16   8      350.19      425.24     54.20 o 
   1  16   8     3208.03     3192.76     88.81 o 
   2  16   8     2909.05     3046.29    112.60 o 
   3  16   8       25.97       78.18     48.66 o 
   4  16   8     1608.11     1701.21     80.42 o 
   5  16   8     1074.77      975.37     71.15 o 
   6  16   8      393.65      361.92     67.73 o 
   7  16   8     1214.46     1225.15    104.57 o 
  -6  17   8     3459.77     3276.40    144.90 o 
  -5  17   8     1246.70     1039.82     90.29 o 
  -4  17   8      145.24       30.37     66.61 o 
  -3  17   8     1044.22     1111.92     95.50 o 
  -2  17   8     2306.03     2321.94    100.68 o 
  -1  17   8      472.76      530.47     70.19 o 
   0  17   8     2256.19     2315.99    111.82 o 
   1  17   8       36.05       73.64     51.20 o 
   2  17   8        3.78       34.44     49.02 o 
   3  17   8      508.56      408.83     57.03 o 
   4  17   8     1015.72     1076.46     68.50 o 
   5  17   8     2338.21     2362.71     96.97 o 
   6  17   8      265.45      291.71     65.02 o 
  -6  18   8      165.79      215.09     87.04 o 
  -5  18   8      302.29      190.17    121.61 o 
  -4  18   8      302.77      229.43     73.99 o 
  -3  18   8      393.81      354.89     75.97 o 
  -2  18   8     2714.92     2690.42    111.94 o 
  -1  18   8     1435.35     1450.80     91.17 o 
   0  18   8       20.41       44.00     67.20 o 
   1  18   8      628.41      636.61     63.81 o 
   2  18   8      156.97      138.94     54.53 o 
   3  18   8       44.12      113.06     53.98 o 
   4  18   8      239.00      176.78     56.38 o 
   5  18   8      146.04      288.20     63.84 o 
  -5  19   8     1614.49     1650.38    112.94 o 
  -4  19   8       18.06      -99.56    118.11 o 
  -3  19   8      311.09      227.68     78.56 o 
  -2  19   8     1140.66     1247.66    104.52 o 
  -1  19   8     1064.27     1082.21     85.12 o 
   0  19   8       53.20       52.19     71.87 o 
   1  19   8     1385.23     1246.72     85.49 o 
   2  19   8     1210.40     1067.36     74.91 o 
   3  19   8       88.58      112.00     59.14 o 
   4  19   8      111.70       93.54     58.97 o 
  -3  20   8       63.75       64.56     73.19 o 
  -2  20   8     1844.53     1725.31    109.04 o 
  -1  20   8     1551.37     1491.12    101.87 o 
   0  20   8      996.20      986.31     92.88 o 
   1  20   8        6.89       27.15     74.71 o 
   2  20   8      474.42      554.44     76.45 o 
   3  20   8      633.15      702.26     72.92 o 
  -1  21   8      663.57      729.10     99.02 o 
   0  21   8      338.42      182.47     78.21 o 
   1  21   8     1567.77     1638.75    111.84 o 
 -11   0   9      304.19      239.67     99.93 o 
  -9   0   9      122.65      160.08     86.44 o 
  -7   0   9    11206.61    11113.09    188.41 o 
  -5   0   9      170.79      135.21     50.66 o 
  -3   0   9     3081.36     3258.86     70.07 o 
  -1   0   9     5463.91     5337.41    112.96 o 
   1   0   9     3963.67     3626.51     96.38 o 
   3   0   9       11.90      -17.98     40.97 o 
   5   0   9     5453.26     5236.11    208.63 o 
   7   0   9      952.52     1067.30     82.53 o 
   9   0   9     1625.07     1462.40    111.67 o 
 -11   1   9       23.26       32.39     66.47 o 
 -10   1   9       30.51       74.51     59.68 o 
  -9   1   9       55.09      -12.49     61.43 o 
  -8   1   9      549.29      585.57     49.74 o 
  -7   1   9      726.24      715.34     44.16 o 
  -6   1   9     1828.50     1748.42     54.02 o 
  -5   1   9      707.99      748.20     41.77 o 
  -4   1   9      345.67      348.94     24.92 o 
  -3   1   9        7.88       -7.25     18.15 o 
  -2   1   9     2754.02     2527.21     47.31 o 
  -1   1   9      728.25      839.94     34.25 o 
   0   1   9     4219.17     4285.33     62.09 o 
   1   1   9     5602.49     5318.86     68.76 o 
   2   1   9        3.11      -25.05     25.77 o 
   3   1   9       63.80       54.90     30.67 o 
   4   1   9        2.99       14.14     33.55 o 
   5   1   9      513.06      546.47     45.51 o 
   6   1   9      709.76      692.78     54.65 o 
   7   1   9      190.44      211.66     48.89 o 
   8   1   9      887.93      978.84     59.14 o 
   9   1   9        2.46      -21.00     53.79 o 
  10   1   9      130.54      226.57    100.90 o 
 -11   2   9     1898.33     2050.00    122.38 o 
 -10   2   9       84.55       -3.71     58.89 o 
  -9   2   9        0.98      -56.00     50.69 o 
  -8   2   9     1715.48     1655.62     87.42 o 
  -7   2   9      738.25      835.38     49.29 o 
  -6   2   9     1617.15     1618.83     52.28 o 
  -5   2   9      790.80      846.47     27.01 o 
  -4   2   9      519.55      533.47     22.37 o 
  -3   2   9     3430.84     3577.95     51.88 o 
  -2   2   9     1253.65     1312.88     39.19 o 
  -1   2   9       36.12       20.08     19.88 o 
   0   2   9     1858.34     1848.32     42.10 o 
   1   2   9        6.37       50.31     23.59 o 
   2   2   9      781.45      678.72     31.83 o 
   3   2   9     3310.06     3321.16     64.83 o 
   4   2   9      241.05      271.08     35.43 o 
   5   2   9     2071.36     2084.31     63.27 o 
   6   2   9     2461.95     2459.38     71.90 o 
   7   2   9      121.32      158.48     45.75 o 
   8   2   9       31.71      -56.56     45.66 o 
   9   2   9     2219.89     2061.60     86.85 o 
  10   2   9      261.27      179.58     76.25 o 
 -11   3   9       43.16       10.61     70.84 o 
 -10   3   9      926.01     1003.10     90.00 o 
  -9   3   9      851.49      902.27     62.10 o 
  -8   3   9      376.36      445.86     49.63 o 
  -7   3   9      105.20       77.19     36.14 o 
  -6   3   9     2627.64     2691.09     64.35 o 
  -5   3   9     2125.93     2103.15     38.81 o 
  -4   3   9     4555.63     4296.49     49.66 o 
  -3   3   9      722.59      884.47     28.19 o 
  -2   3   9     4042.19     4266.65     59.92 o 
  -1   3   9       52.05       73.08     20.69 o 
   0   3   9     5698.28     5555.24     67.58 o 
   1   3   9     2817.14     2606.88     51.43 o 
   2   3   9     1166.52     1149.42     38.00 o 
   3   3   9     1253.88     1375.37     46.22 o 
   4   3   9     6502.12     6289.57     90.88 o 
   5   3   9       93.68      103.04     37.23 o 
   6   3   9       75.48       68.44     40.49 o 
   7   3   9      398.14      391.89     48.74 o 
   8   3   9     1127.95     1140.59     65.37 o 
   9   3   9       80.22       23.88     70.88 o 
  10   3   9     1285.93     1364.34     99.41 o 
 -10   4   9      946.69      988.95     78.65 o 
  -9   4   9       75.48       58.06     51.87 o 
  -8   4   9      241.31      342.40     52.01 o 
  -7   4   9     1384.22     1300.71     66.29 o 
  -6   4   9      305.17      300.89     26.91 o 
  -5   4   9      471.64      440.45     27.35 o 
  -4   4   9        1.27      -10.60     19.90 o 
  -3   4   9       38.67       36.67     19.47 o 
  -2   4   9     3765.16     3854.63     53.47 o 
  -1   4   9     5418.55     5411.64     65.13 o 
   0   4   9     1779.71     1793.16     41.90 o 
   1   4   9      414.59      477.61     33.14 o 
   2   4   9      325.77      329.08     33.24 o 
   3   4   9     1792.72     1820.12     51.68 o 
   4   4   9      399.61      440.48     38.09 o 
   5   4   9      162.74      182.18     38.22 o 
   6   4   9      665.31      768.20     51.49 o 
   7   4   9      151.79      112.17     44.85 o 
   8   4   9     1855.94     1991.40     78.05 o 
   9   4   9      269.58      314.02     73.43 o 
  10   4   9     2810.11     2581.07    122.33 o 
 -10   5   9      347.14      382.90     66.15 o 
  -9   5   9     1973.65     1863.05     82.28 o 
  -8   5   9      515.64      644.40     58.80 o 
  -7   5   9      581.70      577.15     48.01 o 
  -6   5   9        9.79       -5.38     24.19 o 
  -5   5   9      543.63      555.67     33.21 o 
  -4   5   9     2186.40     2339.36     41.96 o 
  -3   5   9     1520.40     1617.45     38.58 o 
  -2   5   9     1668.24     1605.51     43.24 o 
  -1   5   9     1687.46     1760.56     39.18 o 
   0   5   9      328.78      383.39     28.33 o 
   1   5   9      858.98      766.00     36.63 o 
   2   5   9     2325.29     2284.39     58.11 o 
   3   5   9      311.66      304.34     34.34 o 
   4   5   9      996.29      991.79     46.19 o 
   5   5   9     2534.97     2592.42     76.68 o 
   6   5   9        0.71       35.52     40.24 o 
   7   5   9     3094.32     3213.09     85.80 o 
   8   5   9     1450.24     1461.04     72.54 o 
   9   5   9      885.17      902.09     83.15 o 
  10   5   9        9.58      -25.01     76.56 o 
 -10   6   9        7.03      -19.01     59.46 o 
  -9   6   9      936.06      950.78     73.23 o 
  -8   6   9      450.21      458.25     62.83 o 
  -7   6   9     1541.52     1562.10     52.13 o 
  -6   6   9      253.74      288.95     36.43 o 
  -5   6   9      623.96      710.65     37.96 o 
  -4   6   9      402.86      441.56     25.66 o 
  -3   6   9     8082.81     8033.03     86.68 o 
  -2   6   9      406.26      465.82     33.56 o 
  -1   6   9      105.99      126.88     23.34 o 
   0   6   9        1.47      -33.45     24.50 o 
   1   6   9     5716.05     5760.13     80.96 o 
   2   6   9     1206.96     1331.68     45.67 o 
   3   6   9     8900.44     8758.91    101.61 o 
   4   6   9     5026.67     5006.01     84.92 o 
   5   6   9      492.67      488.60     43.62 o 
   6   6   9      879.30      935.06     54.42 o 
   7   6   9      110.16      125.06     46.32 o 
   8   6   9      419.34      578.45     59.82 o 
   9   6   9     3676.59     3850.67    151.13 o 
  10   6   9       34.70       47.05    105.51 o 
 -10   7   9     2835.52     3056.71    120.64 o 
  -9   7   9        6.99       44.10     60.29 o 
  -8   7   9      747.89      762.39     43.86 o 
  -7   7   9       95.55       28.24     35.33 o 
  -6   7   9     1097.44     1071.86     57.08 o 
  -5   7   9      577.98      714.62     45.35 o 
  -4   7   9     4569.58     4553.33     82.20 o 
  -3   7   9       69.63       46.03     27.50 o 
  -2   7   9      371.86      363.72     33.79 o 
  -1   7   9       65.61        7.89     25.92 o 
   0   7   9     1771.19     1794.61     53.23 o 
   1   7   9     4315.02     4307.79     79.49 o 
   2   7   9     4094.22     4005.01     72.39 o 
   3   7   9     3642.58     3516.36     77.05 o 
   4   7   9     1632.32     1625.35     60.30 o 
   5   7   9      105.73       72.56     40.12 o 
   6   7   9      299.01      368.67     48.20 o 
   7   7   9      627.78      712.24     59.62 o 
   8   7   9     2914.27     2902.93     94.07 o 
   9   7   9      209.09      111.80     80.57 o 
 -10   8   9      539.65      603.03     81.17 o 
  -9   8   9      412.05      565.24     74.17 o 
  -8   8   9      365.66      375.93     43.11 o 
  -7   8   9     6015.41     6236.83    116.19 o 
  -6   8   9     1870.80     1959.03     71.78 o 
  -5   8   9      462.89      454.61     47.17 o 
  -4   8   9       26.40       -9.36     34.90 o 
  -3   8   9      273.14      281.25     31.86 o 
  -2   8   9     2260.88     2313.68     61.12 o 
  -1   8   9     5090.53     4834.00     77.93 o 
   0   8   9     1989.72     2159.42     58.97 o 
   1   8   9     2620.62     2636.49     90.54 o 
   2   8   9       74.60       96.70     34.92 o 
   3   8   9     2258.41     2236.97     59.99 o 
   4   8   9       94.43        4.14     36.15 o 
   5   8   9     4058.26     4210.98     91.32 o 
   6   8   9      519.72      553.62     52.00 o 
   7   8   9      175.67      146.35     55.13 o 
   8   8   9       16.21       86.41     52.99 o 
   9   8   9        0.33      -30.67     77.00 o 
 -10   9   9       63.85       -2.62     68.35 o 
  -9   9   9      286.37      324.08     82.61 o 
  -8   9   9      875.25      930.58     55.89 o 
  -7   9   9       48.24      -51.63     41.89 o 
  -6   9   9     6142.64     6082.55    125.06 o 
  -5   9   9      468.67      493.21     52.71 o 
  -4   9   9      218.88      289.31     41.09 o 
  -3   9   9      540.83      597.88     38.67 o 
  -2   9   9     3116.00     3023.13     71.47 o 
  -1   9   9       49.25       76.40     34.56 o 
   0   9   9     7796.40     7550.34    105.23 o 
   1   9   9      167.64      143.39     35.73 o 
   2   9   9      935.74      971.53     50.47 o 
   3   9   9        0.51      -41.36     34.87 o 
   4   9   9     1929.41     1847.80     65.08 o 
   5   9   9      103.32       95.18     42.56 o 
   6   9   9     7042.48     7006.40    127.16 o 
   7   9   9      188.48      199.74     62.87 o 
   8   9   9      396.73      315.20     59.14 o 
   9   9   9       83.48      170.32    108.84 o 
  -9  10   9      544.27      488.04     56.63 o 
  -8  10   9      532.69      593.51     60.78 o 
  -7  10   9     2978.82     2932.07    110.32 o 
  -6  10   9     1203.97     1316.12     71.79 o 
  -5  10   9       83.96       99.90     55.64 o 
  -4  10   9      118.73      207.11     46.39 o 
  -3  10   9     2053.59     2019.63     66.24 o 
  -2  10   9      106.82       55.43     32.63 o 
  -1  10   9     9905.99     9451.32    116.08 o 
   0  10   9       40.76       29.25     33.07 o 
   1  10   9      114.31      146.79     37.73 o 
   2  10   9     1538.81     1563.36     59.68 o 
   3  10   9      142.68      110.03     42.16 o 
   4  10   9        7.80        0.03     41.88 o 
   5  10   9     3300.24     3223.03     86.43 o 
   6  10   9     1837.10     1848.46    106.64 o 
   7  10   9      503.72      521.71     68.60 o 
   8  10   9       78.62       61.14     65.69 o 
   9  10   9      183.49      151.53     95.22 o 
  -9  11   9        1.26      -38.17     49.92 o 
  -8  11   9      101.90       56.53     64.81 o 
  -7  11   9      329.04      198.95     60.30 o 
  -6  11   9       52.16       98.94     55.51 o 
  -5  11   9     2879.64     2871.62     99.50 o 
  -4  11   9     6708.73     6488.86    149.39 o 
  -3  11   9     1435.51     1415.11     67.10 o 
  -2  11   9       50.06       67.35     34.66 o 
  -1  11   9       55.64       58.64     32.27 o 
   0  11   9      904.48      914.27     48.44 o 
   1  11   9     1647.73     1750.50     74.68 o 
   2  11   9     3569.07     3483.83     83.74 o 
   3  11   9      191.98      106.56     45.39 o 
   4  11   9      504.77      510.93     52.74 o 
   5  11   9       30.49       44.97     45.49 o 
   6  11   9       86.20      136.13     50.93 o 
   7  11   9       10.80      -46.89     48.25 o 
   8  11   9      625.60      749.67     81.49 o 
  -9  12   9      390.43      410.31     70.93 o 
  -8  12   9      166.32      108.85     63.85 o 
  -7  12   9      236.71      235.23     69.37 o 
  -6  12   9      192.19      171.12     53.59 o 
  -5  12   9      899.99     1017.49     73.36 o 
  -4  12   9      808.43      812.38     76.19 o 
  -3  12   9     5899.17     5968.05    105.68 o 
  -2  12   9     1674.46     1585.04     76.28 o 
  -1  12   9      122.29       89.30     37.84 o 
   0  12   9     1625.28     1697.56     61.67 o 
   1  12   9     1915.87     1850.41     70.84 o 
   2  12   9      731.82      736.44     55.69 o 
   3  12   9     5605.02     5607.71    117.18 o 
   4  12   9      269.72      135.48     50.99 o 
   5  12   9      367.63      416.39     55.59 o 
   6  12   9      129.65        8.35     49.04 o 
   7  12   9       21.26      -98.35     49.18 o 
   8  12   9     1419.56     1386.92     96.13 o 
  -8  13   9      336.20      190.59     74.07 o 
  -7  13   9        5.65       18.52     67.02 o 
  -6  13   9      155.67      181.43     60.80 o 
  -5  13   9      438.94      365.82     58.38 o 
  -4  13   9       31.59       17.79     69.52 o 
  -3  13   9      161.49      119.69     52.27 o 
  -2  13   9      817.17      896.74     58.72 o 
  -1  13   9      597.49      516.55     47.13 o 
   0  13   9       25.45       33.59     39.33 o 
   1  13   9      180.34      152.02     46.38 o 
   2  13   9      381.77      369.39     51.88 o 
   3  13   9      449.73      420.66     56.68 o 
   4  13   9     1097.06     1063.92     69.66 o 
   5  13   9      752.63      834.71     64.85 o 
   6  13   9      829.83     1040.35     68.02 o 
   7  13   9      877.87      976.95     80.59 o 
   8  13   9     1539.62     1815.47    107.76 o 
  -8  14   9        1.45       62.07     71.82 o 
  -7  14   9     1571.89     1642.96    112.84 o 
  -6  14   9      229.13      271.90     66.10 o 
  -5  14   9      326.00      277.29     64.00 o 
  -4  14   9      110.61       52.95     59.47 o 
  -3  14   9     1490.95     1346.57     72.39 o 
  -2  14   9      896.02      802.22     58.36 o 
  -1  14   9        1.82      -85.06     44.69 o 
   0  14   9        0.15       46.79     42.96 o 
   1  14   9     3572.86     3727.31     98.84 o 
   2  14   9     1173.65     1271.08     68.86 o 
   3  14   9      142.95       96.70     48.79 o 
   4  14   9     2508.92     2570.86     90.37 o 
   5  14   9     2251.04     2351.62     93.95 o 
   6  14   9        2.34      -59.41     55.45 o 
   7  14   9      191.68      137.08     74.04 o 
  -7  15   9      406.22      370.03     78.87 o 
  -6  15   9     1718.22     1750.92    101.31 o 
  -5  15   9      106.92       67.51     63.36 o 
  -4  15   9      657.60      481.36     97.87 o 
  -3  15   9      143.01      118.21     71.14 o 
  -2  15   9     2094.14     2081.90     86.65 o 
  -1  15   9      555.90      622.94     54.96 o 
   0  15   9     2942.80     2872.30     88.73 o 
   1  15   9     1506.72     1398.25     69.91 o 
   2  15   9      426.79      420.13     55.06 o 
   3  15   9       91.03       77.09     50.81 o 
   4  15   9     1687.33     1736.46     80.48 o 
   5  15   9     1056.74     1286.05     75.33 o 
   6  15   9        0.40       28.38     56.15 o 
   7  15   9     1061.06     1186.45    119.73 o 
  -7  16   9      121.74       65.03     75.96 o 
  -6  16   9      681.04      729.98     81.70 o 
  -5  16   9     1127.71     1234.41     89.44 o 
  -4  16   9        0.24       25.58     65.44 o 
  -3  16   9      264.63      334.33     66.66 o 
  -2  16   9       12.57       33.64     54.86 o 
  -1  16   9     1921.30     1881.29     85.78 o 
   0  16   9        1.42      -75.92     45.81 o 
   1  16   9      212.30      199.92     52.14 o 
   2  16   9      431.33      557.05     61.43 o 
   3  16   9     1943.91     2026.50     83.73 o 
   4  16   9      781.80      887.88     69.85 o 
   5  16   9       76.29       33.18     75.32 o 
   6  16   9      568.93      429.36     72.12 o 
  -6  17   9       48.94      -60.46    102.41 o 
  -5  17   9      588.41      483.81     80.45 o 
  -4  17   9      102.18       67.57     74.25 o 
  -3  17   9      260.73      319.39     69.00 o 
  -2  17   9      400.11      445.58     71.34 o 
  -1  17   9       34.32       14.04     60.85 o 
   0  17   9     1773.79     1693.78     88.33 o 
   1  17   9      706.10      675.65     63.42 o 
   2  17   9        9.58       76.17     58.23 o 
   3  17   9      236.11      185.27     57.81 o 
   4  17   9        3.67     -101.29     50.65 o 
   5  17   9      370.75      414.99     67.11 o 
  -5  18   9       19.30      -55.85     70.79 o 
  -4  18   9      132.70       20.96     72.14 o 
  -3  18   9      249.49        5.72     65.34 o 
  -2  18   9     1170.38     1054.74     87.05 o 
  -1  18   9     2448.53     2422.77    114.78 o 
   0  18   9      880.99      724.23     84.72 o 
   1  18   9      648.24      555.11     67.94 o 
   2  18   9      432.46      384.23     63.11 o 
   3  18   9       45.90        4.97     60.30 o 
   4  18   9      854.18      899.25     95.74 o 
  -4  19   9      446.09      336.18     82.24 o 
  -3  19   9        4.21      -36.31     96.16 o 
  -2  19   9     1393.33     1513.24    119.71 o 
  -1  19   9       63.52      -24.07     80.40 o 
   0  19   9      200.15      215.50     78.95 o 
   1  19   9       93.20       22.30     63.52 o 
   2  19   9       70.81      131.51     59.30 o 
   3  19   9        1.19      -13.55     57.74 o 
  -2  20   9     1107.44      961.92     96.51 o 
  -1  20   9      458.32      279.82     79.03 o 
   0  20   9      717.01      860.10     94.31 o 
   1  20   9      605.00      637.56     94.51 o 
   2  20   9        1.76       17.83     66.52 o 
 -10   0  10        4.06     -131.03     88.66 o 
  -8   0  10        1.88       17.53     64.28 o 
  -6   0  10     2644.27     2602.99     92.12 o 
  -4   0  10     1492.13     1494.55     51.00 o 
  -2   0  10     3316.83     3525.59    105.75 o 
   0   0  10    33369.97    33195.13    368.35 o 
   2   0  10       24.20       51.87     41.58 o 
   4   0  10      265.55      296.53     60.93 o 
   6   0  10    13976.88    13429.85    226.77 o 
   8   0  10       38.01      -11.84     66.67 o 
  10   0  10      525.98      491.66    108.40 o 
 -10   1  10       60.02       23.76     60.91 o 
  -9   1  10      546.55      686.13     75.21 o 
  -8   1  10     1025.05     1083.95     69.87 o 
  -7   1  10      322.04      316.63     43.75 o 
  -6   1  10     1607.18     1665.12     55.24 o 
  -5   1  10     1876.22     1833.35     58.18 o 
  -4   1  10      524.75      534.99     25.97 o 
  -3   1  10      617.10      637.72     27.90 o 
  -2   1  10     1222.24     1235.85     39.29 o 
  -1   1  10      125.44      130.81     30.58 o 
   0   1  10     5683.97     5695.54     75.15 o 
   1   1  10    19149.04    18843.33    164.32 o 
   2   1  10      955.92     1083.45     38.46 o 
   3   1  10     4366.82     4306.63     77.91 o 
   4   1  10     6147.05     6208.07     96.78 o 
   5   1  10     1244.07     1357.15     59.72 o 
   6   1  10      276.90      332.07     48.56 o 
   7   1  10     1539.35     1538.75     69.96 o 
   8   1  10     3387.19     3368.71     93.30 o 
   9   1  10       16.63       19.76     54.63 o 
  10   1  10      149.51       13.93     71.48 o 
 -10   2  10      343.87      225.19     66.45 o 
  -9   2  10      375.70      395.63     59.98 o 
  -8   2  10     2737.99     2694.86     81.90 o 
  -7   2  10     1702.92     1703.52     63.72 o 
  -6   2  10     5170.57     5133.32    108.09 o 
  -5   2  10      656.51      670.57     27.62 o 
  -4   2  10     3922.67     4057.99     57.10 o 
  -3   2  10       18.01       -8.45     19.46 o 
  -2   2  10     1105.11     1098.49     35.23 o 
  -1   2  10     9254.26     9334.33     96.82 o 
   0   2  10     1836.38     1861.34     44.72 o 
   1   2  10      162.96      158.49     25.81 o 
   2   2  10      778.40      744.13     33.54 o 
   3   2  10     1408.63     1381.90     48.64 o 
   4   2  10     1748.72     1870.51     57.46 o 
   5   2  10     3575.40     3621.10     86.59 o 
   6   2  10      270.10      230.25     47.13 o 
   7   2  10      116.36      137.09     57.54 o 
   8   2  10      500.08      507.52     58.38 o 
   9   2  10      586.03      498.52     64.32 o 
  10   2  10     1993.61     1936.26    113.43 o 
 -10   3  10      307.53      196.34     71.24 o 
  -9   3  10     2896.72     3097.43    123.82 o 
  -8   3  10        7.30       16.84     42.97 o 
  -7   3  10       58.21       40.17     41.03 o 
  -6   3  10       33.67       97.78     39.29 o 
  -5   3  10        3.79       -9.22     20.59 o 
  -4   3  10     1112.30     1236.20     31.55 o 
  -3   3  10     9003.36     8831.53     83.62 o 
  -2   3  10     1559.67     1581.45     41.62 o 
  -1   3  10        9.39      -10.15     24.11 o 
   0   3  10      208.56      182.42     27.01 o 
   1   3  10     3563.71     3639.09     61.94 o 
   2   3  10     1627.40     1656.66     50.18 o 
   3   3  10       80.77       20.84     30.83 o 
   4   3  10      465.99      540.41     41.00 o 
   5   3  10     7833.55     7947.39    171.69 o 
   6   3  10      147.27      128.73     43.52 o 
   7   3  10     2968.37     2961.31     88.03 o 
   8   3  10     1055.72     1042.63     67.30 o 
   9   3  10     4663.24     4760.89    166.88 o 
  10   3  10        8.38      131.08     75.56 o 
 -10   4  10       31.34      162.89     70.61 o 
  -9   4  10      383.60      369.64     59.33 o 
  -8   4  10      418.59      449.46     55.44 o 
  -7   4  10      101.18      164.35     45.23 o 
  -6   4  10      141.85      206.23     30.07 o 
  -5   4  10     4102.33     4189.14     65.98 o 
  -4   4  10     1419.41     1544.29     38.98 o 
  -3   4  10      780.17      848.81     39.68 o 
  -2   4  10     1481.59     1467.50     43.68 o 
  -1   4  10      247.60      239.03     24.67 o 
   0   4  10        8.01      -27.94     24.14 o 
   1   4  10     2038.30     2027.55     54.73 o 
   2   4  10      142.52      115.01     30.67 o 
   3   4  10     4877.28     4751.22     77.45 o 
   4   4  10     1249.13     1279.71     51.65 o 
   5   4  10       74.03       48.22     36.96 o 
   6   4  10        0.60       54.00     42.52 o 
   7   4  10        5.87      -51.50     43.43 o 
   8   4  10       49.85      -25.73     49.56 o 
   9   4  10     4229.56     4296.85    136.44 o 
 -10   5  10     1432.81     1608.88     97.28 o 
  -9   5  10       73.02       20.99     52.98 o 
  -8   5  10      456.15      430.10     57.22 o 
  -7   5  10      462.75      575.03     62.23 o 
  -6   5  10     1407.61     1520.47     47.44 o 
  -5   5  10       29.75       13.43     27.41 o 
  -4   5  10     6643.44     6284.56     80.88 o 
  -3   5  10     1505.85     1603.22     41.39 o 
  -2   5  10        0.78       -7.17     20.02 o 
  -1   5  10     1275.72     1259.84     39.95 o 
   0   5  10     3622.52     3724.27     68.82 o 
   1   5  10     5163.25     5094.64     78.69 o 
   2   5  10     1193.71     1090.83     46.74 o 
   3   5  10     2297.80     2325.26     61.32 o 
   4   5  10     1652.40     1642.98     56.92 o 
   5   5  10     1607.87     1747.43     65.21 o 
   6   5  10     2187.50     2272.83     76.36 o 
   7   5  10       28.34      -12.99     45.40 o 
   8   5  10     4866.86     4936.26    117.53 o 
   9   5  10       30.56       77.74     67.74 o 
 -10   6  10      610.94      793.21     83.97 o 
  -9   6  10       90.21       23.27     58.35 o 
  -8   6  10      195.03      252.22     59.44 o 
  -7   6  10      405.27      410.48     41.76 o 
  -6   6  10      779.98      753.00     44.47 o 
  -5   6  10      835.11      878.12     40.63 o 
  -4   6  10     3758.01     3763.97     64.24 o 
  -3   6  10       83.11       38.06     25.90 o 
  -2   6  10      135.56      154.26     33.14 o 
  -1   6  10      629.80      666.85     37.25 o 
   0   6  10     2338.07     2388.46     57.77 o 
   1   6  10      132.75      163.06     32.37 o 
   2   6  10      148.78       53.77     31.55 o 
   3   6  10     1139.84     1119.05     47.95 o 
   4   6  10      931.36      855.83     57.45 o 
   5   6  10     1365.83     1453.88     58.36 o 
   6   6  10     2413.65     2425.09     76.24 o 
   7   6  10      170.79      158.30     48.25 o 
   8   6  10      206.65      159.29     61.56 o 
   9   6  10      137.88      -76.27     69.43 o 
 -10   7  10        8.19       48.52     62.17 o 
  -9   7  10      848.36      867.56     78.63 o 
  -8   7  10     1832.12     2033.77     93.31 o 
  -7   7  10      611.18      629.99     52.33 o 
  -6   7  10      164.78      107.20     46.59 o 
  -5   7  10      581.74      574.65     44.98 o 
  -4   7  10      206.56      176.80     32.00 o 
  -3   7  10      213.51      205.52     38.35 o 
  -2   7  10     1460.94     1590.43     53.16 o 
  -1   7  10       67.35       63.61     28.18 o 
   0   7  10     5887.31     5687.28     89.62 o 
   1   7  10      154.07      157.25     33.66 o 
   2   7  10     1336.24     1392.67     50.20 o 
   3   7  10       76.03       84.03     34.15 o 
   4   7  10     6342.59     6377.84    106.93 o 
   5   7  10     2434.05     2538.45     72.38 o 
   6   7  10      215.59      199.89     45.53 o 
   7   7  10     1625.89     1658.98     75.73 o 
   8   7  10     1319.08     1292.21     74.58 o 
   9   7  10      448.21      395.57     89.18 o 
  -9   8  10      676.00      674.92     77.26 o 
  -8   8  10      284.72      226.72     39.27 o 
  -7   8  10      610.88      528.67     49.42 o 
  -6   8  10      713.44      768.55     57.38 o 
  -5   8  10     1224.80     1230.18     72.31 o 
  -4   8  10      178.84      197.65     35.81 o 
  -3   8  10      283.96      285.42     39.41 o 
  -2   8  10       13.01       -0.14     30.57 o 
  -1   8  10     5023.59     4867.38     97.06 o 
   0   8  10      697.15      711.68     42.69 o 
   1   8  10      132.49      108.91     36.01 o 
   2   8  10     2683.43     2707.65     66.09 o 
   3   8  10     1137.18     1127.03     50.42 o 
   4   8  10     1475.99     1483.84     57.85 o 
   5   8  10     2981.61     2997.96     83.71 o 
   6   8  10     2734.97     2740.40     83.60 o 
   7   8  10       33.20        2.92     50.18 o 
   8   8  10      122.55      174.22     56.55 o 
   9   8  10      557.69      496.23     94.30 o 
  -9   9  10       33.20        6.40     75.34 o 
  -8   9  10      355.16      497.19     49.78 o 
  -7   9  10      969.01      947.96     63.79 o 
  -6   9  10      696.00      725.87     62.41 o 
  -5   9  10     1181.74     1365.66     72.76 o 
  -4   9  10      823.36      867.84     57.44 o 
  -3   9  10       92.42       35.83     35.49 o 
  -2   9  10      224.84      178.50     35.95 o 
  -1   9  10      372.82      358.09     34.66 o 
   0   9  10       22.75      -15.53     32.22 o 
   1   9  10     9502.80     9575.35    128.08 o 
   2   9  10        4.69       -9.32     36.99 o 
   3   9  10      154.88      170.38     40.76 o 
   4   9  10        0.25      -22.13     50.50 o 
   5   9  10     3079.45     3321.37     88.33 o 
   6   9  10       12.13       10.62     45.50 o 
   7   9  10       39.75      -18.89     53.28 o 
   8   9  10      139.19       61.48     55.40 o 
   9   9  10     2312.79     2526.56    152.87 o 
  -9  10  10      170.85      166.28    102.22 o 
  -8  10  10      243.48      261.20     56.83 o 
  -7  10  10     1271.53     1287.57     77.11 o 
  -6  10  10     1085.51     1067.79     74.01 o 
  -5  10  10      476.95      579.17     60.28 o 
  -4  10  10      173.93      172.43     47.09 o 
  -3  10  10        3.94      -39.85     36.68 o 
  -2  10  10     1256.27     1186.09     57.26 o 
  -1  10  10     2241.89     2141.08     66.29 o 
   0  10  10     3860.69     3858.84     81.77 o 
   1  10  10       45.27       90.21     37.89 o 
   2  10  10      233.85      219.76     43.35 o 
   3  10  10      828.21      835.67     56.67 o 
   4  10  10       61.70      120.75     44.35 o 
   5  10  10     3668.52     3974.23     96.70 o 
   6  10  10       71.06       79.71     51.32 o 
   7  10  10       51.41      -44.91     59.15 o 
   8  10  10      408.42      419.76     76.46 o 
  -9  11  10       17.77       63.48    102.63 o 
  -8  11  10       21.17       16.13     61.19 o 
  -7  11  10       12.77       64.39     54.57 o 
  -6  11  10     1700.54     1662.91     84.03 o 
  -5  11  10      627.23      586.95     63.30 o 
  -4  11  10      197.65      165.35     50.03 o 
  -3  11  10     3229.92     3314.48     86.70 o 
  -2  11  10     1225.27     1276.91     60.46 o 
  -1  11  10      128.84      114.34     40.34 o 
   0  11  10     3710.30     3666.80    119.83 o 
   1  11  10     1380.64     1364.30     59.74 o 
   2  11  10     1380.52     1401.16     63.84 o 
   3  11  10       77.80      157.39     48.04 o 
   4  11  10     4748.42     4779.67    108.97 o 
   5  11  10     3268.67     3205.72     90.30 o 
   6  11  10        0.62      -46.33     50.50 o 
   7  11  10      403.71      406.24     59.57 o 
   8  11  10      716.20      802.07     85.19 o 
  -8  12  10      206.28       43.12     71.47 o 
  -7  12  10      230.53      236.17     68.64 o 
  -6  12  10        8.49      -59.09     52.32 o 
  -5  12  10     1186.93     1024.51     73.93 o 
  -4  12  10     4269.57     4177.13    120.71 o 
  -3  12  10      828.27      870.41     56.55 o 
  -2  12  10        1.39      -17.42     42.45 o 
  -1  12  10     2825.22     2728.04     79.12 o 
   0  12  10     2643.58     2621.95     82.28 o 
   1  12  10     1831.61     1902.72     68.46 o 
   2  12  10      102.47       71.44     46.81 o 
   3  12  10      444.89      518.04     57.95 o 
   4  12  10     2194.75     2046.52    102.80 o 
   5  12  10        0.59      -44.09     47.36 o 
   6  12  10     1568.22     1637.04     79.73 o 
   7  12  10       16.25       17.31     52.51 o 
   8  12  10      223.24      297.11     76.96 o 
  -8  13  10        2.86       22.16    123.45 o 
  -7  13  10      332.56      336.00     70.37 o 
  -6  13  10      287.44      256.26     63.38 o 
  -5  13  10     1509.30     1377.46     89.61 o 
  -4  13  10     5312.67     5220.73    150.21 o 
  -3  13  10        0.64       -7.81     51.35 o 
  -2  13  10       38.93      -16.15     43.36 o 
  -1  13  10      468.78      434.68     51.97 o 
   0  13  10     1312.40     1335.11     65.71 o 
   1  13  10      608.77      684.39     57.64 o 
   2  13  10      289.26      293.80     52.95 o 
   3  13  10      635.75      657.49     61.42 o 
   4  13  10     1214.24     1272.77     74.75 o 
   5  13  10     1977.73     2132.72    117.15 o 
   6  13  10     1282.54     1382.11     75.27 o 
   7  13  10      368.08      263.68     59.21 o 
  -7  14  10      135.68       66.31     74.40 o 
  -6  14  10       80.16      193.47     64.76 o 
  -5  14  10     3911.99     3735.94    116.51 o 
  -4  14  10      545.37      581.88     92.25 o 
  -3  14  10        4.60       62.31     54.97 o 
  -2  14  10      397.22      301.39     51.55 o 
  -1  14  10      307.21      327.21     54.68 o 
   0  14  10      262.18      323.08     49.61 o 
   1  14  10      464.69      463.85     59.66 o 
   2  14  10      765.05      676.00     61.56 o 
   3  14  10     2670.22     2802.30     96.48 o 
   4  14  10        0.03      -52.54     50.98 o 
   5  14  10      278.20      248.18     58.57 o 
   6  14  10      366.58      391.42     63.22 o 
   7  14  10      118.38      195.64     64.04 o 
  -7  15  10       45.16       18.38     70.93 o 
  -6  15  10      271.70      388.17     73.07 o 
  -5  15  10       29.36      -26.30     61.99 o 
  -4  15  10       19.65       41.09     62.68 o 
  -3  15  10     1862.54     1916.39     95.04 o 
  -2  15  10       54.25       69.01     53.43 o 
  -1  15  10      100.54      193.23     53.01 o 
   0  15  10     1330.99     1360.27     84.35 o 
   1  15  10      964.01      928.40     68.10 o 
   2  15  10     1571.34     1586.68     79.99 o 
   3  15  10        3.03      -66.34     49.13 o 
   4  15  10      185.64      153.50     56.77 o 
   5  15  10     2194.20     2376.91     93.99 o 
   6  15  10      264.94      393.42     65.38 o 
  -6  16  10      598.27      592.12     81.04 o 
  -5  16  10      249.65      271.18    109.69 o 
  -4  16  10      631.39      589.53     78.67 o 
  -3  16  10       16.23       14.39     60.95 o 
  -2  16  10      110.88      171.00     57.94 o 
  -1  16  10     3405.89     3477.41    103.77 o 
   0  16  10       57.12      100.73     56.15 o 
   1  16  10       13.74       17.68     50.39 o 
   2  16  10      244.05      352.17     58.24 o 
   3  16  10       92.14       20.20     56.68 o 
   4  16  10     2459.59     2595.85     97.58 o 
   5  16  10     1411.46     1532.38     84.80 o 
  -5  17  10        8.09       28.51     70.16 o 
  -4  17  10        3.69      -39.73     66.37 o 
  -3  17  10        5.69      -57.29     62.50 o 
  -2  17  10      976.08     1116.91     77.93 o 
  -1  17  10        1.49       74.51     67.15 o 
   0  17  10      958.00     1136.58     79.85 o 
   1  17  10     4538.23     4383.13    149.54 o 
   2  17  10      319.89      350.78     60.14 o 
   3  17  10     1765.57     1863.45     88.26 o 
   4  17  10     1533.36     1611.60     90.01 o 
   5  17  10      676.20      670.78     71.35 o 
  -4  18  10      266.19      202.57     76.30 o 
  -3  18  10       32.42      106.80     67.74 o 
  -2  18  10     1076.92      972.47     86.52 o 
  -1  18  10      539.41      511.61     79.55 o 
   0  18  10     5203.73     5230.74    141.37 o 
   1  18  10      915.22      974.34     82.98 o 
   2  18  10       43.90      -18.27     62.20 o 
   3  18  10      331.59      435.27     65.52 o 
   4  18  10       91.88       20.35     59.26 o 
  -3  19  10     2277.79     2164.31    125.85 o 
  -2  19  10       69.71       81.91     74.15 o 
  -1  19  10      759.72      802.62     90.23 o 
   0  19  10      768.49      893.61    106.40 o 
   1  19  10      996.36      971.13     84.66 o 
   2  19  10       26.19      -33.43     63.78 o 
  -9   0  11     1255.69     1303.60    121.69 o 
  -7   0  11      152.42      112.69     65.82 o 
  -5   0  11     1280.88     1349.33     85.08 o 
  -3   0  11      115.02      128.69     33.97 o 
  -1   0  11    13530.20    13781.76    221.59 o 
   1   0  11     9096.58     9074.51    138.67 o 
   3   0  11     4119.54     3915.32    111.03 o 
   5   0  11       35.51       79.27     64.89 o 
   7   0  11      165.97      113.57     67.43 o 
   9   0  11        4.38      -51.20     74.14 o 
 -10   1  11      295.51      239.38     68.11 o 
  -9   1  11     1469.24     1533.32    107.20 o 
  -8   1  11        2.77       43.87     52.35 o 
  -7   1  11      239.29      194.58     47.42 o 
  -6   1  11       44.75       81.39     39.57 o 
  -5   1  11     4113.00     3999.04     69.05 o 
  -4   1  11      248.70      300.71     26.61 o 
  -3   1  11       25.56       13.64     23.94 o 
  -2   1  11     2852.30     2787.58     56.12 o 
  -1   1  11     1352.27     1464.44     45.97 o 
   0   1  11      525.60      572.99     32.81 o 
   1   1  11    10430.71    10446.99    114.74 o 
   2   1  11     2025.64     2072.89     55.06 o 
   3   1  11      721.55      845.28     46.40 o 
   4   1  11     2261.14     2186.89     66.07 o 
   5   1  11    10051.81    10145.60    140.82 o 
   6   1  11      117.65       26.88     45.93 o 
   7   1  11      417.06      493.90     54.48 o 
   8   1  11      120.93      -10.58     49.21 o 
   9   1  11     3176.84     3170.68    107.51 o 
 -10   2  11        1.40        8.04     63.34 o 
  -9   2  11      108.50       18.13     59.93 o 
  -8   2  11     2607.21     2758.15     91.89 o 
  -7   2  11        5.08        0.67     39.06 o 
  -6   2  11      316.93      277.76     47.15 o 
  -5   2  11     4436.23     4269.64     72.83 o 
  -4   2  11     4179.51     4046.33     60.61 o 
  -3   2  11     1932.35     1793.89     43.11 o 
  -2   2  11      346.71      353.22     30.02 o 
  -1   2  11      792.88      724.05     38.93 o 
   0   2  11    21362.84    20793.26    179.62 o 
   1   2  11      487.28      529.81     32.74 o 
   2   2  11      109.10      125.95     33.18 o 
   3   2  11     2526.49     2576.40     68.70 o 
   4   2  11     2755.30     2807.35     70.70 o 
   5   2  11     1527.57     1517.31     61.84 o 
   6   2  11     1814.24     1754.52     71.20 o 
   7   2  11       30.12       28.41     49.44 o 
   8   2  11      154.27      189.09     53.39 o 
   9   2  11      236.88      255.01     63.32 o 
 -10   3  11      196.51      260.93     82.96 o 
  -9   3  11      271.67      336.66     64.15 o 
  -8   3  11      300.43      329.96     57.85 o 
  -7   3  11      201.10      353.61     48.07 o 
  -6   3  11     4091.92     3864.67     86.77 o 
  -5   3  11       27.28      -23.02     25.53 o 
  -4   3  11       90.51      134.68     24.94 o 
  -3   3  11      621.74      636.88     31.60 o 
  -2   3  11       78.44       87.30     25.76 o 
  -1   3  11     1238.42     1292.34     42.73 o 
   0   3  11     2606.73     2681.20     63.11 o 
   1   3  11      630.35      617.68     35.31 o 
   2   3  11     1032.19     1173.15     46.96 o 
   3   3  11      607.41      572.30     55.43 o 
   4   3  11     6699.57     6721.71    107.63 o 
   5   3  11      360.18      346.59     46.71 o 
   6   3  11     7884.88     7834.26    123.66 o 
   7   3  11      115.46      106.95     50.72 o 
   8   3  11     5860.06     5941.47    126.39 o 
   9   3  11      604.24      716.18     77.28 o 
 -10   4  11     1010.32     1035.59    104.02 o 
  -9   4  11       14.36       54.63     58.95 o 
  -8   4  11     1758.82     1624.44     75.49 o 
  -7   4  11       35.51      -40.10     43.43 o 
  -6   4  11      887.67      858.59     40.42 o 
  -5   4  11      119.78      131.86     28.85 o 
  -4   4  11    10680.30    10886.55    111.07 o 
  -3   4  11      412.60      435.34     30.79 o 
  -2   4  11        7.68       51.65     27.78 o 
  -1   4  11     4043.72     3835.02     60.28 o 
   0   4  11     2192.14     2245.55     54.99 o 
   1   4  11     1095.48     1076.92     44.32 o 
   2   4  11      184.03      213.49     39.72 o 
   3   4  11      935.57      906.20     49.86 o 
   4   4  11     4862.16     4929.95     96.04 o 
   5   4  11       57.96       37.91     41.97 o 
   6   4  11       95.34       29.82     43.92 o 
   7   4  11        5.04      -11.20     46.20 o 
   8   4  11      952.88      899.67     67.95 o 
   9   4  11      467.23      511.26     77.80 o 
 -10   5  11      525.61      687.75     87.76 o 
  -9   5  11     3246.60     3086.32    144.98 o 
  -8   5  11      205.90      252.25     55.31 o 
  -7   5  11     1562.13     1629.90     90.30 o 
  -6   5  11      620.99      677.44     39.16 o 
  -5   5  11     1893.87     1874.82     53.86 o 
  -4   5  11      224.48      262.55     32.91 o 
  -3   5  11     6059.93     5939.25     79.45 o 
  -2   5  11      950.36      881.95     41.31 o 
  -1   5  11       98.83       75.88     27.12 o 
   0   5  11      512.72      481.65     36.57 o 
   1   5  11     3846.88     3753.16     71.26 o 
   2   5  11       43.68      -36.02     33.22 o 
   3   5  11      352.40      384.25     43.44 o 
   4   5  11      343.06      364.22     46.87 o 
   5   5  11     5446.99     5841.85    107.40 o 
   6   5  11      543.80      589.36     57.14 o 
   7   5  11     1772.75     1714.88     72.79 o 
   8   5  11     1350.42     1435.53     73.21 o 
   9   5  11     5158.39     4898.65    177.06 o 
  -9   6  11      344.78      476.69     79.51 o 
  -8   6  11      148.14      110.56     63.24 o 
  -7   6  11      140.44      176.47     38.00 o 
  -6   6  11      506.13      539.71     43.00 o 
  -5   6  11     4822.02     4933.95     82.44 o 
  -4   6  11      237.77      225.59     30.24 o 
  -3   6  11     3427.13     3697.49     68.80 o 
  -2   6  11       42.76       15.49     28.87 o 
  -1   6  11     2139.60     2211.36     58.64 o 
   0   6  11     1093.73     1072.94     53.57 o 
   1   6  11      145.90       74.70     33.54 o 
   2   6  11       34.08       24.62     32.89 o 
   3   6  11     2515.67     2487.14     66.79 o 
   4   6  11     1047.05     1083.73     56.84 o 
   5   6  11     1008.29     1049.90     59.53 o 
   6   6  11     1792.58     1716.17     74.94 o 
   7   6  11      824.98      842.59     64.35 o 
   8   6  11       40.25      -11.93     56.59 o 
   9   6  11      235.00      163.60     80.53 o 
  -9   7  11      635.41      808.48     80.36 o 
  -8   7  11     2502.21     2425.59    110.12 o 
  -7   7  11      594.15      596.98     45.61 o 
  -6   7  11     3256.20     3297.51     84.71 o 
  -5   7  11     1369.33     1391.14     57.48 o 
  -4   7  11      116.87       87.41     36.71 o 
  -3   7  11      862.02      838.90     47.31 o 
  -2   7  11     1019.80     1003.44     45.15 o 
  -1   7  11      918.59      892.84     45.24 o 
   0   7  11      556.30      453.53     42.25 o 
   1   7  11     7218.54     7125.29    136.61 o 
   2   7  11      351.80      323.11     38.56 o 
   3   7  11     2342.98     2445.33     80.91 o 
   4   7  11       83.82       60.07     41.75 o 
   5   7  11    10016.55    10199.60    173.36 o 
   6   7  11      700.12      876.24     59.83 o 
   7   7  11       58.36       86.51     52.34 o 
   8   7  11     1738.01     1653.04     94.13 o 
  -9   8  11      611.14      619.32     81.85 o 
  -8   8  11     1436.38     1542.02     97.27 o 
  -7   8  11      596.18      662.46     51.56 o 
  -6   8  11       93.20       61.65     42.36 o 
  -5   8  11     1348.75     1264.90     63.56 o 
  -4   8  11     5735.90     5553.77     96.11 o 
  -3   8  11        1.19      -25.87     40.50 o 
  -2   8  11     1156.35     1165.03     53.67 o 
  -1   8  11     5198.70     4918.24     94.22 o 
   0   8  11     8234.20     8093.01    126.19 o 
   1   8  11     3846.90     4107.61     81.15 o 
   2   8  11      927.59      936.29     49.77 o 
   3   8  11      577.82      655.94     53.20 o 
   4   8  11     2373.62     2429.31     71.96 o 
   5   8  11     1672.52     1650.40     70.13 o 
   6   8  11      893.88      977.76     63.45 o 
   7   8  11      424.73      427.10     67.10 o 
   8   8  11      344.14      295.95     65.49 o 
  -9   9  11       28.13        8.74     77.90 o 
  -8   9  11      336.44      279.85     78.89 o 
  -7   9  11      230.92      289.28     61.45 o 
  -6   9  11      304.38      344.77     53.42 o 
  -5   9  11     1059.18     1060.79     66.95 o 
  -4   9  11     1460.92     1541.84     81.08 o 
  -3   9  11     1333.01     1196.69     58.77 o 
  -2   9  11     6420.36     6369.98    108.85 o 
  -1   9  11       53.15       93.49     39.09 o 
   0   9  11      252.22      275.61     39.51 o 
   1   9  11      515.15      565.77     44.04 o 
   2   9  11     8060.01     7808.53    114.39 o 
   3   9  11        0.83       72.54     41.04 o 
   4   9  11    14980.89    14863.00    178.15 o 
   5   9  11        3.27       45.58     46.18 o 
   6   9  11     2683.08     2640.75     86.98 o 
   7   9  11       42.21      -43.57     56.28 o 
   8   9  11      776.11     1012.09     99.24 o 
  -8  10  11     1876.75     1951.13    131.43 o 
  -7  10  11       51.49       48.07     48.61 o 
  -6  10  11      207.29      221.40     53.57 o 
  -5  10  11      379.40      446.88     63.94 o 
  -4  10  11     4876.29     4887.93    113.63 o 
  -3  10  11        4.19       53.59     38.49 o 
  -2  10  11      234.01      187.46     42.49 o 
  -1  10  11     5131.74     5070.39    101.88 o 
   0  10  11     6687.58     6762.06    118.47 o 
   1  10  11     8779.80     8332.87    124.11 o 
   2  10  11       12.96       52.26     38.90 o 
   3  10  11     2224.19     2450.79     93.01 o 
   4  10  11     2516.68     2669.35     82.58 o 
   5  10  11      769.60      818.23     60.42 o 
   6  10  11      945.60     1132.68     88.71 o 
   7  10  11       31.33      -29.88     57.94 o 
   8  10  11      293.33      175.15     77.74 o 
  -8  11  11      939.00      973.69     78.49 o 
  -7  11  11      120.44      164.10     55.10 o 
  -6  11  11      592.65      673.44     66.21 o 
  -5  11  11     4573.78     4596.82    124.53 o 
  -4  11  11     1793.87     1724.15     78.56 o 
  -3  11  11       42.76       34.73     40.45 o 
  -2  11  11      836.22      846.62     55.65 o 
  -1  11  11     1628.20     1653.60     71.65 o 
   0  11  11      984.03     1004.00     59.90 o 
   1  11  11     3708.90     3760.95     89.14 o 
   2  11  11       96.91      103.40     43.42 o 
   3  11  11      605.47      666.29     69.16 o 
   4  11  11      103.01      218.37     48.73 o 
   5  11  11     7160.76     7397.30    141.51 o 
   6  11  11     1295.56     1297.39     76.32 o 
   7  11  11      131.67      227.04     59.17 o 
  -8  12  11       14.62      -12.26     58.71 o 
  -7  12  11      807.43      841.67     81.14 o 
  -6  12  11      882.11      866.30     73.87 o 
  -5  12  11     6862.31     6849.49    190.36 o 
  -4  12  11      869.07      809.51     73.15 o 
  -3  12  11     2738.56     2794.08     85.17 o 
  -2  12  11        4.14        8.41     44.07 o 
  -1  12  11     2396.70     2265.76     93.07 o 
   0  12  11     2011.23     1931.68     75.41 o 
   1  12  11      217.74      163.92     48.12 o 
   2  12  11     1728.02     1690.72     75.60 o 
   3  12  11     2010.34     1981.64     82.68 o 
   4  12  11        0.97       78.12     53.21 o 
   5  12  11      997.17      997.54     65.61 o 
   6  12  11       96.98      144.13     56.81 o 
   7  12  11      972.46      898.21     70.19 o 
  -7  13  11      221.61      341.56     72.52 o 
  -6  13  11     1059.12     1152.05     75.54 o 
  -5  13  11      914.65     1043.15     81.51 o 
  -4  13  11       71.28       72.12     59.39 o 
  -3  13  11     2128.94     2358.04     94.96 o 
  -2  13  11      306.47      190.96     48.52 o 
  -1  13  11        0.80       38.82     48.54 o 
   0  13  11      188.61      137.77     51.63 o 
   1  13  11     2859.29     2884.13     98.93 o 
   2  13  11      665.40      655.04     66.21 o 
   3  13  11      622.75      648.20     63.04 o 
   4  13  11       19.19      -51.24     53.18 o 
   5  13  11     3384.87     3533.12    113.72 o 
   6  13  11       43.99       52.05     54.31 o 
  -7  14  11       42.80       40.27     79.50 o 
  -6  14  11      366.78      372.74     71.08 o 
  -5  14  11      262.98      223.67     60.95 o 
  -4  14  11     4420.71     4434.55    143.09 o 
  -3  14  11       55.42       -4.27     55.95 o 
  -2  14  11        1.61       22.50     47.44 o 
  -1  14  11     1530.94     1507.55     77.41 o 
   0  14  11     2787.46     2870.45     98.05 o 
   1  14  11     1024.29     1016.46     71.44 o 
   2  14  11       36.94       50.41     54.78 o 
   3  14  11      474.08      538.31     68.77 o 
   4  14  11     3489.74     3443.52    110.67 o 
   5  14  11       24.56       14.82     56.85 o 
   6  14  11      424.35      427.96     65.00 o 
  -6  15  11     1223.91     1134.17     90.53 o 
  -5  15  11      220.42      242.44     69.53 o 
  -4  15  11       60.69      113.08     65.25 o 
  -3  15  11        0.69      -12.71     63.73 o 
  -2  15  11       91.75      128.17     51.69 o 
  -1  15  11       25.58       58.99     51.85 o 
   0  15  11     1166.29     1133.33     81.17 o 
   1  15  11      743.49      757.66     75.94 o 
   2  15  11      468.01      450.19     65.50 o 
   3  15  11      549.87      623.41     71.10 o 
   4  15  11     2090.82     2146.61    103.43 o 
   5  15  11      117.21      174.60     61.26 o 
  -5  16  11      360.76      379.13     75.67 o 
  -4  16  11     1167.06     1202.38     92.76 o 
  -3  16  11      256.14      201.67     66.88 o 
  -2  16  11      261.79      295.99     62.83 o 
  -1  16  11      524.44      479.43     60.89 o 
   0  16  11     6858.46     7181.78    171.76 o 
   1  16  11       12.89       13.79     57.40 o 
   2  16  11      162.45       96.05     58.21 o 
   3  16  11      313.79      274.29     64.96 o 
   4  16  11      581.91      558.64     72.52 o 
   5  16  11      809.44      791.65     78.12 o 
  -4  17  11       38.28       11.83     70.25 o 
  -3  17  11       20.80       -8.80     64.65 o 
  -2  17  11       37.67        9.79     59.27 o 
  -1  17  11      810.26      774.86     71.86 o 
   0  17  11      230.63      169.18     62.90 o 
   1  17  11     1339.94     1491.28     90.26 o 
   2  17  11      495.00      489.49     72.25 o 
   3  17  11      221.93       97.71     59.04 o 
   4  17  11      750.97      794.20     81.20 o 
  -3  18  11      319.30      408.75     77.50 o 
  -2  18  11      327.59      294.83     84.63 o 
  -1  18  11     2895.46     2760.64    126.38 o 
   0  18  11       88.16       44.01     62.60 o 
   1  18  11      958.82      907.93     81.41 o 
   2  18  11       33.06      -34.11     62.82 o 
  -8   0  12     4995.65     4983.32    189.80 o 
  -6   0  12     1670.87     1788.60    106.68 o 
  -4   0  12     1391.42     1347.69     68.46 o 
  -2   0  12       20.18       -5.73     42.35 o 
   0   0  12    25804.36    25378.28    339.64 o 
   2   0  12     7974.35     7679.02    170.58 o 
   4   0  12    16814.50    16405.57    277.74 o 
   6   0  12      526.80      491.33     75.42 o 
   8   0  12      546.50      615.19     88.48 o 
  -9   1  12      199.83      247.47     64.54 o 
  -8   1  12     1699.27     1722.99     92.11 o 
  -7   1  12     1229.14     1184.51     67.75 o 
  -6   1  12     2807.10     2591.27     83.53 o 
  -5   1  12      336.33      390.30     28.71 o 
  -4   1  12     2390.37     2503.34     55.08 o 
  -3   1  12      504.99      622.87     35.00 o 
  -2   1  12     3264.88     3258.88     62.31 o 
  -1   1  12    12282.84    12265.34    136.31 o 
   0   1  12     1094.66     1162.86     43.84 o 
   1   1  12       57.96       50.55     31.20 o 
   2   1  12     2009.14     1977.26     62.43 o 
   3   1  12      795.96      933.50     52.61 o 
   4   1  12     1159.25     1106.73     62.09 o 
   5   1  12     6260.59     6500.06    124.28 o 
   6   1  12     2840.90     3029.06     89.54 o 
   7   1  12       88.31       70.95     53.70 o 
   8   1  12      428.57      370.84     58.38 o 
   9   1  12       22.56       48.58     61.48 o 
  -9   2  12       29.56       74.50     60.43 o 
  -8   2  12      272.02      258.66     60.75 o 
  -7   2  12      273.98      304.51     58.02 o 
  -6   2  12      124.97      198.63     47.89 o 
  -5   2  12       74.53      124.12     31.05 o 
  -4   2  12     8301.53     8504.02    100.44 o 
  -3   2  12     1830.56     1947.57     57.67 o 
  -2   2  12     1941.11     1954.07     50.39 o 
  -1   2  12     5864.67     5658.37     87.95 o 
   0   2  12       33.84       75.60     31.21 o 
   1   2  12    11850.31    11699.89    119.27 o 
   2   2  12     1035.08      966.14     48.26 o 
   3   2  12     7696.80     7501.47    111.62 o 
   4   2  12     3318.21     3416.91     87.15 o 
   5   2  12     3343.73     3201.02    100.32 o 
   6   2  12     1959.38     1996.72     81.75 o 
   7   2  12        1.97      -77.01     52.18 o 
   8   2  12     3775.60     3638.24    102.60 o 
   9   2  12      266.62      204.25     65.05 o 
  -9   3  12     4640.99     4787.98    155.95 o 
  -8   3  12      283.12      297.40     92.01 o 
  -7   3  12     2761.66     2711.21    103.16 o 
  -6   3  12      468.58      557.93     55.74 o 
  -5   3  12    11929.05    11778.85    146.75 o 
  -4   3  12       61.47       52.79     25.95 o 
  -3   3  12      599.93      641.38     35.02 o 
  -2   3  12      534.49      595.29     38.20 o 
  -1   3  12      689.80      660.84     37.88 o 
   0   3  12       23.78       19.15     28.27 o 
   1   3  12     5474.11     5482.61     78.72 o 
   2   3  12        6.52      -16.32     33.68 o 
   3   3  12     1639.37     1692.42     64.12 o 
   4   3  12     1761.13     1730.64     65.73 o 
   5   3  12     1137.80     1164.52     63.86 o 
   6   3  12      179.90      116.88     53.41 o 
   7   3  12        7.87      -67.00     52.57 o 
   8   3  12      295.25      368.78     64.17 o 
  -9   4  12      828.78      865.36     98.11 o 
  -8   4  12       28.59      -13.66     60.18 o 
  -7   4  12       85.52      189.12     55.40 o 
  -6   4  12      290.27      244.57     36.07 o 
  -5   4  12     1936.72     2014.73     51.03 o 
  -4   4  12     4424.71     4685.92     68.87 o 
  -3   4  12     9177.48     9051.79    107.39 o 
  -2   4  12      198.16      263.35     35.77 o 
  -1   4  12     1892.09     1980.70     53.84 o 
   0   4  12     3265.88     3278.92     67.83 o 
   1   4  12     3190.44     3219.19     72.46 o 
   2   4  12      230.82      253.94     37.24 o 
   3   4  12     2002.29     1991.43     67.11 o 
   4   4  12     1858.78     1823.33     75.09 o 
   5   4  12     6334.70     6205.59    113.42 o 
   6   4  12      373.55      459.40     57.11 o 
   7   4  12     1941.44     1934.14     86.42 o 
   8   4  12      722.29      791.59     72.96 o 
  -9   5  12      459.62      435.00     89.25 o 
  -8   5  12     3675.77     3686.27    125.49 o 
  -7   5  12       90.63       92.08     61.03 o 
  -6   5  12     5248.00     5300.91     88.90 o 
  -5   5  12      665.36      720.03     40.17 o 
  -4   5  12     2983.20     3079.42     63.43 o 
  -3   5  12        6.16       19.23     29.44 o 
  -2   5  12      246.91      187.77     35.33 o 
  -1   5  12     1920.78     2050.04     67.85 o 
   0   5  12        6.92        1.42     33.32 o 
   1   5  12      345.82      340.80     37.36 o 
   2   5  12       22.78       14.60     32.86 o 
   3   5  12       86.31       75.37     40.72 o 
   4   5  12       62.90        8.41     42.09 o 
   5   5  12      784.91      858.89     58.58 o 
   6   5  12     1554.45     1612.90     75.15 o 
   7   5  12      181.64      183.92     55.59 o 
   8   5  12     2157.02     2092.96     93.94 o 
  -9   6  12      295.42      231.26     76.10 o 
  -8   6  12      495.76      527.49     68.28 o 
  -7   6  12       10.26      -14.77     55.02 o 
  -6   6  12      200.82      272.69     36.59 o 
  -5   6  12     1134.12     1188.87     52.66 o 
  -4   6  12     6595.71     6439.59     86.46 o 
  -3   6  12      129.69      178.54     32.88 o 
  -2   6  12     1417.90     1276.19     53.86 o 
  -1   6  12       92.21       72.06     30.88 o 
   0   6  12    15105.50    14398.66    155.81 o 
   1   6  12     1606.11     1608.21     69.13 o 
   2   6  12     1161.49     1208.10     51.43 o 
   3   6  12     1265.71     1322.76     60.07 o 
   4   6  12     9040.35     9055.42    133.80 o 
   5   6  12      390.92      398.79     53.54 o 
   6   6  12      395.70      426.29     56.87 o 
   7   6  12      308.00      210.59     56.83 o 
   8   6  12     1641.88     1499.54     87.40 o 
  -9   7  12      595.61      561.57     87.43 o 
  -8   7  12      945.57      988.93     85.23 o 
  -7   7  12      646.83      583.06     44.51 o 
  -6   7  12      563.35      516.26     45.76 o 
  -5   7  12     3890.67     3733.29     86.52 o 
  -4   7  12     3428.68     3458.76     77.38 o 
  -3   7  12       75.58      117.17     37.31 o 
  -2   7  12     1368.77     1346.88     57.48 o 
  -1   7  12       52.30       36.04     35.74 o 
   0   7  12      875.48      939.60     47.28 o 
   1   7  12      104.21       56.48     35.81 o 
   2   7  12     1544.67     1615.44     57.89 o 
   3   7  12       13.90       28.51     39.06 o 
   4   7  12     2798.39     2697.11     76.92 o 
   5   7  12     1746.94     1835.62     73.37 o 
   6   7  12     2577.81     2529.06     86.17 o 
   7   7  12      207.48      195.82     57.77 o 
   8   7  12      271.73      107.32     64.39 o 
  -8   8  12     1573.46     1522.16     98.69 o 
  -7   8  12      547.22      540.95     47.72 o 
  -6   8  12      100.91       21.10     41.56 o 
  -5   8  12      137.17      161.72     43.64 o 
  -4   8  12      547.36      580.55     43.37 o 
  -3   8  12     2192.29     2177.17     69.32 o 
  -2   8  12       75.39       92.79     39.09 o 
  -1   8  12     4596.12     4634.36     96.05 o 
   0   8  12     5579.82     5846.62     95.70 o 
   1   8  12     8409.33     8118.05    115.10 o 
   2   8  12      735.24      848.93     51.92 o 
   3   8  12     1851.17     1954.89     67.04 o 
   4   8  12      925.87      989.98     61.23 o 
   5   8  12     3333.76     3347.57     93.74 o 
   6   8  12       66.15       97.46     51.24 o 
   7   8  12      377.34      437.12     66.01 o 
   8   8  12      729.49      714.47     75.21 o 
  -8   9  12        0.37      -80.22     79.35 o 
  -7   9  12        7.82      -43.75     53.90 o 
  -6   9  12        2.59       79.57     56.53 o 
  -5   9  12     5036.97     4834.53    112.31 o 
  -4   9  12       61.53       36.58     40.41 o 
  -3   9  12       37.56       -6.31     39.24 o 
  -2   9  12       22.50      -12.27     45.20 o 
  -1   9  12     6584.85     6583.08    115.62 o 
   0   9  12       72.74       66.30     39.71 o 
   1   9  12      707.82      749.13     48.81 o 
   2   9  12      485.20      527.04     47.63 o 
   3   9  12      677.33      659.19     52.69 o 
   4   9  12        1.86      -26.25     45.27 o 
   5   9  12     6467.43     6187.22    120.64 o 
   6   9  12      307.71      333.94     62.51 o 
   7   9  12      161.51      169.22     61.46 o 
  -8  10  12     1532.84     1542.95    122.91 o 
  -7  10  12      188.19       84.95     49.25 o 
  -6  10  12       22.72       55.44     50.61 o 
  -5  10  12      245.84      189.39     54.22 o 
  -4  10  12       69.40      104.25     43.34 o 
  -3  10  12     1729.49     1851.93     72.55 o 
  -2  10  12       38.84       22.97     42.84 o 
  -1  10  12     4384.45     4286.23    104.70 o 
   0  10  12     3430.26     3382.90     93.11 o 
   1  10  12     6108.93     5996.71    110.08 o 
   2  10  12     1265.58     1331.92     60.06 o 
   3  10  12     2639.75     2737.58     91.55 o 
   4  10  12     1236.50     1308.52     66.60 o 
   5  10  12     3337.73     3186.00     94.13 o 
   6  10  12      235.09      216.99     53.69 o 
   7  10  12      208.01      145.15     67.28 o 
  -7  11  12      255.58      261.74     58.25 o 
  -6  11  12      342.95      313.99     60.16 o 
  -5  11  12     2189.12     2244.48     96.43 o 
  -4  11  12     1903.19     1761.37     81.39 o 
  -3  11  12      419.00      424.37     49.31 o 
  -2  11  12     1241.68     1376.41     68.09 o 
  -1  11  12        3.96       32.36     45.53 o 
   0  11  12      914.15     1061.04     87.61 o 
   1  11  12      279.08      278.21     51.12 o 
   2  11  12      336.46      354.67     46.78 o 
   3  11  12      526.24      482.52     59.47 o 
   4  11  12     1389.62     1542.41     74.53 o 
   5  11  12     1039.58      947.84     64.96 o 
   6  11  12      838.70     1008.94     73.27 o 
   7  11  12       82.05       71.22     58.80 o 
  -7  12  12       37.36       86.96     70.59 o 
  -6  12  12      238.10      239.29     72.51 o 
  -5  12  12      779.71      753.92     72.13 o 
  -4  12  12     6302.59     6003.09    146.39 o 
  -3  12  12      265.60      225.72     48.62 o 
  -2  12  12      767.63      714.23     60.72 o 
  -1  12  12       21.23        3.26     47.86 o 
   0  12  12     8959.98     8668.68    152.39 o 
   1  12  12       93.71      137.13     58.36 o 
   2  12  12      483.01      386.59     55.79 o 
   3  12  12      278.65      194.36     54.79 o 
   4  12  12     8949.38     8924.56    149.98 o 
   5  12  12     1286.24     1310.20     71.81 o 
   6  12  12      325.75      341.00     64.17 o 
  -6  13  12     2740.53     2778.42    112.55 o 
  -5  13  12     1398.52     1437.11     89.18 o 
  -4  13  12      652.73      730.44     89.22 o 
  -3  13  12       10.03       -0.99     52.63 o 
  -2  13  12      294.67      242.58     53.46 o 
  -1  13  12      996.51      955.87     68.39 o 
   0  13  12      131.41       87.14     52.78 o 
   1  13  12      437.57      429.49     82.98 o 
   2  13  12      179.68      215.26     59.24 o 
   3  13  12        1.26       16.20     56.44 o 
   4  13  12      200.45      306.87     68.33 o 
   5  13  12      778.97      911.30     71.25 o 
   6  13  12      303.57      388.48     64.50 o 
  -6  14  12      127.33       93.44     93.90 o 
  -5  14  12     1331.40     1233.30     88.13 o 
  -4  14  12     1693.90     1670.57     96.57 o 
  -3  14  12     3841.55     3846.86    156.28 o 
  -2  14  12       84.91      128.66     52.69 o 
  -1  14  12      575.48      756.70     65.23 o 
   0  14  12     1183.14     1244.94     77.00 o 
   1  14  12      112.04      150.36     60.56 o 
   2  14  12       18.40       -5.57     56.44 o 
   3  14  12      396.36      527.08     69.02 o 
   4  14  12     1424.70     1413.70     88.73 o 
   5  14  12     1794.85     1850.47     94.29 o 
  -5  15  12     2929.77     2815.40    111.30 o 
  -4  15  12        4.51       40.69     64.68 o 
  -3  15  12      188.83      151.47     67.89 o 
  -2  15  12      446.08      518.23     65.19 o 
  -1  15  12      760.23      675.17     67.91 o 
   0  15  12      326.35      354.72     66.48 o 
   1  15  12     1275.87     1328.21     88.97 o 
   2  15  12       61.18      -21.13     61.58 o 
   3  15  12      741.77      810.27     77.32 o 
   4  15  12       97.68       78.74     64.71 o 
  -4  16  12     1836.35     1861.97     99.60 o 
  -3  16  12     1030.58     1100.41     87.23 o 
  -2  16  12      537.78      501.07     76.69 o 
  -1  16  12     1813.98     1784.85     88.24 o 
   0  16  12       41.92      -60.11     58.80 o 
   1  16  12     4070.29     4084.55    171.27 o 
   2  16  12      618.57      572.53     77.87 o 
   3  16  12     1144.39     1275.42     89.23 o 
  -3  17  12       35.60       39.56     67.68 o 
  -2  17  12      495.54      513.15     85.56 o 
  -1  17  12     2821.92     2818.52    109.98 o 
   0  17  12      422.26      446.12     69.21 o 
   1  17  12      151.22      157.14     67.57 o 
   2  17  12      548.34      553.96     76.12 o 
  -9   0  13      743.15      529.61    113.54 o 
  -7   0  13     1718.36     1758.06    109.32 o 
  -5   0  13       65.21       22.86     53.52 o 
  -3   0  13      672.58      580.30     57.64 o 
  -1   0  13      497.18      541.18     56.57 o 
   1   0  13    15360.16    14650.37    225.93 o 
   3   0  13     3744.63     3837.14    138.50 o 
   5   0  13     3002.31     2779.86    132.54 o 
   7   0  13      528.92      472.58     92.41 o 
  -9   1  13     1939.44     2208.03    109.43 o 
  -8   1  13     1441.03     1420.34     91.27 o 
  -7   1  13      116.35       89.04     54.35 o 
  -6   1  13       48.06       88.79     46.43 o 
  -5   1  13     5197.39     5225.17     73.58 o 
  -4   1  13      299.99      304.72     31.92 o 
  -3   1  13      841.11      850.16     41.67 o 
  -2   1  13     1653.36     1671.58     62.05 o 
  -1   1  13     6433.09     6326.80     96.69 o 
   0   1  13     4598.15     4606.50     84.42 o 
   1   1  13        2.83        3.59     34.84 o 
   2   1  13       10.15      -11.84     38.23 o 
   3   1  13     1482.99     1665.01     70.79 o 
   4   1  13        1.56      -56.50     47.49 o 
   5   1  13      253.15      312.34     58.26 o 
   6   1  13      444.95      396.81     60.09 o 
   7   1  13       12.07       -8.59     55.29 o 
   8   1  13      134.47      103.97     60.46 o 
  -9   2  13      729.98      673.87     86.77 o 
  -8   2  13      574.80      607.48     77.03 o 
  -7   2  13        6.28      -17.28     53.36 o 
  -6   2  13      203.07      163.74     49.14 o 
  -5   2  13       61.36       11.56     25.16 o 
  -4   2  13      774.55      850.01     38.21 o 
  -3   2  13     2131.95     2262.95     61.50 o 
  -2   2  13       90.82       62.78     35.15 o 
  -1   2  13      454.15      425.38     42.13 o 
   0   2  13     6704.06     6644.30     92.57 o 
   1   2  13     2954.25     2972.60     69.91 o 
   2   2  13     1987.58     1958.15     65.37 o 
   3   2  13      387.39      395.35     48.39 o 
   4   2  13     6666.25     6615.54    136.08 o 
   5   2  13     2764.45     2596.57     89.94 o 
   6   2  13       57.49       21.42     52.60 o 
   7   2  13      413.88      321.25     63.11 o 
   8   2  13      321.82      300.39     61.49 o 
  -9   3  13      106.50      145.62     78.14 o 
  -8   3  13     3256.11     3136.15    116.94 o 
  -7   3  13       59.05       15.70     58.96 o 
  -6   3  13     2092.86     1981.05     88.88 o 
  -5   3  13      730.62      756.86     35.45 o 
  -4   3  13    10805.56    10713.42    119.73 o 
  -3   3  13       68.86       31.20     30.07 o 
  -2   3  13     1884.75     1850.51     58.08 o 
  -1   3  13     2981.65     3009.08     75.29 o 
   0   3  13     5190.68     5197.67     85.16 o 
   1   3  13      286.37      325.74     39.04 o 
   2   3  13      389.65      419.79     46.49 o 
   3   3  13      671.45      741.57     57.18 o 
   4   3  13     1291.98     1403.07     64.61 o 
   5   3  13     1214.89     1187.97     67.00 o 
   6   3  13     1299.90     1538.93     78.68 o 
   7   3  13      256.14      203.09     60.39 o 
   8   3  13       51.75       70.87     62.22 o 
  -9   4  13      197.62      141.04     78.13 o 
  -8   4  13      400.08      460.12     72.47 o 
  -7   4  13        0.23      -55.61     52.97 o 
  -6   4  13      754.48      798.68     45.20 o 
  -5   4  13      185.25      187.23     27.53 o 
  -4   4  13     5673.72     5599.59     84.30 o 
  -3   4  13      661.20      615.86     41.88 o 
  -2   4  13     1642.35     1702.41     67.12 o 
  -1   4  13      189.66      182.26     36.43 o 
   0   4  13     2386.70     2396.93     61.95 o 
   1   4  13     1350.20     1363.75     50.80 o 
   2   4  13      136.38      107.95     37.88 o 
   3   4  13      527.82      500.31     48.10 o 
   4   4  13     2658.88     2430.33     77.49 o 
   5   4  13     2680.37     2574.12     83.11 o 
   6   4  13      664.52      686.21     62.87 o 
   7   4  13       28.57       48.41     57.96 o 
   8   4  13     3595.78     3732.74    141.85 o 
  -8   5  13     1775.30     1804.20     99.09 o 
  -7   5  13     2634.51     2710.20    108.74 o 
  -6   5  13     1007.85     1139.07     49.00 o 
  -5   5  13     8777.53     8917.20    107.11 o 
  -4   5  13     4534.39     4682.01     82.43 o 
  -3   5  13      575.02      614.36     42.33 o 
  -2   5  13       58.10       59.35     35.87 o 
  -1   5  13     3016.01     3137.37     83.35 o 
   0   5  13     1433.27     1450.38     60.55 o 
   1   5  13       75.10      117.93     36.94 o 
   2   5  13        0.14      -12.72     34.21 o 
   3   5  13     2330.44     2395.64     75.11 o 
   4   5  13     1191.27     1267.02     63.57 o 
   5   5  13      240.60      160.60     49.67 o 
   6   5  13        2.66        8.18     51.09 o 
   7   5  13      372.70      372.67     61.58 o 
   8   5  13       77.52      -20.12     59.94 o 
  -8   6  13      483.20      411.92     80.03 o 
  -7   6  13        5.03      -20.78     75.31 o 
  -6   6  13       51.35       45.48     36.14 o 
  -5   6  13       61.91       41.50     35.25 o 
  -4   6  13      484.54      446.99     38.24 o 
  -3   6  13    13359.34    13071.11    149.47 o 
  -2   6  13      637.18      570.43     48.54 o 
  -1   6  13     1223.62     1162.24     56.64 o 
   0   6  13        9.72       -8.55     33.37 o 
   1   6  13     3132.55     2887.23     74.16 o 
   2   6  13      713.97      789.07     47.18 o 
   3   6  13       25.70      101.45     41.29 o 
   4   6  13      191.74      168.43     47.73 o 
   5   6  13     3848.13     3800.28     98.41 o 
   6   6  13       20.81      -10.01     51.08 o 
   7   6  13      149.86      147.52     57.38 o 
  -8   7  13     1424.86     1590.62    109.83 o 
  -7   7  13      175.69      204.95     74.27 o 
  -6   7  13     2559.47     2575.63     77.02 o 
  -5   7  13     3643.74     3582.98     93.09 o 
  -4   7  13     3925.85     4080.13     84.86 o 
  -3   7  13     1182.44     1104.84     52.51 o 
  -2   7  13      415.85      362.16     44.07 o 
  -1   7  13    11206.89    10681.04    147.56 o 
   0   7  13      280.88      289.62     45.78 o 
   1   7  13     1195.32     1288.69     56.78 o 
   2   7  13      770.57      752.02     50.55 o 
   3   7  13      551.14      506.01     49.03 o 
   4   7  13     1623.40     1732.86     69.01 o 
   5   7  13      722.86      699.58     59.89 o 
   6   7  13      124.33       96.49     51.56 o 
   7   7  13       60.38       26.19     56.04 o 
  -8   8  13      642.68      729.68     85.80 o 
  -7   8  13       94.45       66.15     64.22 o 
  -6   8  13      514.24      498.13     53.14 o 
  -5   8  13     1308.56     1271.14     64.92 o 
  -4   8  13      571.16      713.10     47.47 o 
  -3   8  13      326.73      316.20     44.35 o 
  -2   8  13       54.32       36.08     39.79 o 
  -1   8  13       31.98       22.84     40.43 o 
   0   8  13     4158.73     4133.22     97.37 o 
   1   8  13     4982.45     5079.61    101.62 o 
   2   8  13     2115.76     2199.56     81.01 o 
   3   8  13     4643.73     4628.94    113.93 o 
   4   8  13     5010.73     4729.08    118.41 o 
   5   8  13     2229.53     2278.37     84.09 o 
   6   8  13        5.44       31.78     56.71 o 
   7   8  13      160.94      233.43     60.05 o 
  -7   9  13       72.95       82.66     43.82 o 
  -6   9  13        0.06       33.45     46.65 o 
  -5   9  13        3.01      -67.16     43.41 o 
  -4   9  13     1897.36     1890.45     67.70 o 
  -3   9  13       42.88       91.04     41.10 o 
  -2   9  13     1473.78     1469.61     64.92 o 
  -1   9  13      320.61      295.31     47.17 o 
   0   9  13    10987.75    10776.16    155.01 o 
   1   9  13      476.83      416.88     48.75 o 
   2   9  13       37.45       86.43     40.97 o 
   3   9  13      720.21      672.07     54.15 o 
   4   9  13        7.18       32.67     47.61 o 
   5   9  13      588.14      553.03     58.74 o 
   6   9  13     2088.71     2193.42     86.36 o 
   7   9  13      138.38       29.03     63.34 o 
  -7  10  13     1232.85     1138.14     70.25 o 
  -6  10  13      799.16      755.91     64.56 o 
  -5  10  13      185.42      113.84     53.08 o 
  -4  10  13      659.70      574.54     50.52 o 
  -3  10  13      130.66       41.31     42.57 o 
  -2  10  13        3.08      -59.76     45.58 o 
  -1  10  13      408.03      376.73     50.89 o 
   0  10  13     3754.19     3729.40     98.61 o 
   1  10  13     3324.38     3291.78     94.98 o 
   2  10  13     1130.56     1144.51     62.94 o 
   3  10  13     3223.69     3017.06     96.92 o 
   4  10  13     3734.76     3884.27    117.94 o 
   5  10  13      535.18      557.38     70.71 o 
   6  10  13       81.36      155.33     54.91 o 
  -7  11  13       17.89       27.53     50.09 o 
  -6  11  13     3277.42     3378.30    115.13 o 
  -5  11  13     1824.19     1644.28     88.74 o 
  -4  11  13     2564.77     2701.71     98.03 o 
  -3  11  13      152.69       81.35     47.19 o 
  -2  11  13        7.61       20.65     46.13 o 
  -1  11  13     3658.75     3907.38    104.07 o 
   0  11  13        9.55       51.38     47.66 o 
   1  11  13       27.66      -63.56     45.66 o 
   2  11  13       57.90      149.90     48.63 o 
   3  11  13      105.24      212.46     60.63 o 
   4  11  13     2970.51     2766.44     95.06 o 
   5  11  13     1034.27     1022.50     68.87 o 
   6  11  13      522.42      536.94     67.71 o 
  -6  12  13       58.07      141.72     59.42 o 
  -5  12  13      208.74      204.11     63.60 o 
  -4  12  13       23.00       80.38     55.33 o 
  -3  12  13     6131.73     6308.68    129.27 o 
  -2  12  13       51.60       -1.07     56.11 o 
  -1  12  13     1068.85      936.44     67.52 o 
   0  12  13        1.06      -30.26     50.32 o 
   1  12  13     1392.78     1465.51     74.03 o 
   2  12  13      362.41      320.13     77.86 o 
   3  12  13      108.40       83.23     58.59 o 
   4  12  13        5.20       64.19     55.02 o 
   5  12  13     1269.66     1291.32     77.45 o 
  -6  13  13      583.37      506.74     70.99 o 
  -5  13  13     4231.51     4044.65    187.41 o 
  -4  13  13     1251.40     1236.42     87.73 o 
  -3  13  13      139.30      152.97     54.04 o 
  -2  13  13        3.20      -96.37     48.19 o 
  -1  13  13     1198.46     1195.68     74.05 o 
   0  13  13       43.50       50.77     54.13 o 
   1  13  13      384.23      423.58     68.21 o 
   2  13  13      470.85      460.22     71.16 o 
   3  13  13     1427.53     1550.34     90.31 o 
   4  13  13        6.56       52.64     64.87 o 
   5  13  13      263.01      321.48     65.20 o 
  -5  14  13      124.09      -50.56     62.97 o 
  -4  14  13     2111.63     1955.00    104.99 o 
  -3  14  13      218.14      154.01     62.78 o 
  -2  14  13      501.28      439.67     62.49 o 
  -1  14  13        0.01      -35.26     52.29 o 
   0  14  13     1528.20     1525.87     81.88 o 
   1  14  13     1294.58     1384.60    122.01 o 
   2  14  13      142.95      125.90     67.08 o 
   3  14  13      133.59      169.62     69.45 o 
   4  14  13      792.76      694.64     83.72 o 
  -4  15  13     1841.16     1909.73    106.25 o 
  -3  15  13       22.41       75.67     63.39 o 
  -2  15  13       61.28       28.00     55.25 o 
  -1  15  13      970.58      863.10     71.93 o 
   0  15  13     1422.08     1453.27     91.67 o 
   1  15  13      433.36      433.11     73.14 o 
   2  15  13      165.31        8.34     63.60 o 
   3  15  13       53.42       61.67     67.38 o 
  -3  16  13      417.27      510.44     81.21 o 
  -2  16  13       29.34       70.13     57.69 o 
  -1  16  13      344.84      410.27     65.35 o 
   0  16  13     2512.64     2385.17    117.26 o 
   1  16  13      500.79      472.88     76.46 o 
   2  16  13      519.23      422.65     76.19 o 
  -8   0  14       29.03       24.00     95.32 o 
  -6   0  14        5.45       74.25     68.07 o 
  -4   0  14        7.51       41.02     45.50 o 
  -2   0  14     3604.76     3694.26    113.75 o 
   0   0  14      110.18      125.67     59.59 o 
   2   0  14     1909.21     1838.58    104.46 o 
   4   0  14     4529.96     4598.11    162.39 o 
   6   0  14      337.41      525.92    106.00 o 
  -8   1  14     2356.57     2386.73    110.60 o 
  -7   1  14        0.51      -92.32     67.25 o 
  -6   1  14       21.89       67.09     49.30 o 
  -5   1  14      266.93      263.83     40.40 o 
  -4   1  14     3738.70     3707.72     74.10 o 
  -3   1  14       76.50       57.95     33.66 o 
  -2   1  14      700.08      642.42     45.53 o 
  -1   1  14     2209.82     2094.84     63.09 o 
   0   1  14     3766.87     3887.22     82.34 o 
   1   1  14     2811.14     2751.84     74.13 o 
   2   1  14      173.57      136.49     43.17 o 
   3   1  14      649.26      665.79     64.91 o 
   4   1  14     1091.18     1197.81     74.03 o 
   5   1  14      902.03      955.90     73.16 o 
   6   1  14     1604.99     1788.32     84.42 o 
   7   1  14     1195.57     1233.73     79.91 o 
  -8   2  14     1018.21     1072.58     93.30 o 
  -7   2  14      480.92      487.70     74.17 o 
  -6   2  14      850.64      840.97     70.84 o 
  -5   2  14      554.28      601.20     36.20 o 
  -4   2  14     1385.09     1483.46     57.68 o 
  -3   2  14      261.57      269.65     38.53 o 
  -2   2  14     1743.05     1828.31     85.34 o 
  -1   2  14      723.84      706.12     50.83 o 
   0   2  14     1040.40     1098.96     51.06 o 
   1   2  14     2625.85     2641.34     78.72 o 
   2   2  14      105.45      130.94     43.47 o 
   3   2  14        2.70        2.01     45.35 o 
   4   2  14      638.49      751.26     62.75 o 
   5   2  14     2015.92     2123.73     91.58 o 
   6   2  14      187.30      153.28     60.98 o 
   7   2  14     1032.87     1289.45     93.63 o 
  -8   3  14        5.24       53.25     72.05 o 
  -7   3  14     1395.41     1386.02     80.24 o 
  -6   3  14       21.50       10.20     53.47 o 
  -5   3  14     6761.18     6885.50     93.74 o 
  -4   3  14      981.42     1059.87     48.17 o 
  -3   3  14     3879.77     3959.02     81.10 o 
  -2   3  14       31.35       53.10     35.02 o 
  -1   3  14     2011.18     2094.36     67.34 o 
   0   3  14      643.14      597.31     43.49 o 
   1   3  14       45.89       70.49     35.98 o 
   2   3  14      648.90      650.87     52.15 o 
   3   3  14      553.61      640.76     54.93 o 
   4   3  14      125.69      154.32     49.79 o 
   5   3  14      327.01      182.02     58.79 o 
   6   3  14      944.55     1003.73     81.43 o 
   7   3  14      488.90      603.77     73.78 o 
  -8   4  14      201.50      166.36     69.37 o 
  -7   4  14      328.48      366.42     62.69 o 
  -6   4  14      147.43      204.50     54.91 o 
  -5   4  14     2167.84     2280.76     62.36 o 
  -4   4  14       33.46       26.22     30.86 o 
  -3   4  14     4405.26     4473.38     81.58 o 
  -2   4  14      791.82      817.65     48.36 o 
  -1   4  14      158.27      187.34     40.81 o 
   0   4  14      898.88      922.72     49.94 o 
   1   4  14     1668.12     1565.65     76.19 o 
   2   4  14      279.16      253.89     46.43 o 
   3   4  14     2767.94     2808.09     86.75 o 
   4   4  14      117.03      180.04     49.59 o 
   5   4  14      189.30      160.58     53.29 o 
   6   4  14       87.25      138.40     60.66 o 
   7   4  14        2.45       -2.69     61.68 o 
  -8   5  14     1227.91     1175.07     89.87 o 
  -7   5  14       35.65       70.59     60.89 o 
  -6   5  14     1228.82     1214.04     58.13 o 
  -5   5  14      351.19      335.63     36.58 o 
  -4   5  14     8849.56     9034.71    114.73 o 
  -3   5  14      199.77      154.59     37.62 o 
  -2   5  14       82.71        6.95     37.98 o 
  -1   5  14      880.19      808.52     53.46 o 
   0   5  14     1228.07     1208.43     64.99 o 
   1   5  14      671.55      613.22     47.90 o 
   2   5  14     1258.22     1242.30     63.50 o 
   3   5  14      418.14      507.10     55.49 o 
   4   5  14     2024.04     2152.48     81.62 o 
   5   5  14        1.20      -81.10     47.20 o 
   6   5  14       10.94      -14.10     52.62 o 
   7   5  14        9.47       78.42     60.03 o 
  -8   6  14      215.11      152.17     77.16 o 
  -7   6  14      197.79      236.25     68.98 o 
  -6   6  14     1402.82     1486.57     61.63 o 
  -5   6  14       55.92       55.72     42.35 o 
  -4   6  14      111.38      111.30     35.87 o 
  -3   6  14      906.74      959.99     56.19 o 
  -2   6  14       44.57       12.43     41.03 o 
  -1   6  14      701.64      715.95     52.43 o 
   0   6  14      264.41      300.52     46.07 o 
   1   6  14      217.83      179.05     43.55 o 
   2   6  14       18.53      -28.79     36.50 o 
   3   6  14      495.04      508.63     50.18 o 
   4   6  14      111.62      154.72     49.19 o 
   5   6  14       29.47       24.08     49.14 o 
   6   6  14       54.66       35.37     54.26 o 
   7   6  14      145.38      102.41     59.56 o 
  -7   7  14        2.46      115.38     73.42 o 
  -6   7  14        4.54       31.79     40.66 o 
  -5   7  14      945.24      922.18     70.63 o 
  -4   7  14     2488.78     2471.56     71.42 o 
  -3   7  14      466.35      326.10     45.00 o 
  -2   7  14       16.43      102.24     42.97 o 
  -1   7  14      279.13      176.86     44.09 o 
   0   7  14     8672.46     8317.63    133.74 o 
   1   7  14      266.39      242.40     48.95 o 
   2   7  14       34.76       -4.32     39.35 o 
   3   7  14        7.81       79.39     42.95 o 
   4   7  14      660.60      697.00     55.58 o 
   5   7  14        0.24      -68.10     49.08 o 
   6   7  14     1059.27     1031.63     83.09 o 
  -7   8  14      858.72      664.58    102.10 o 
  -6   8  14       89.78       29.58     45.06 o 
  -5   8  14      512.43      558.44     56.64 o 
  -4   8  14      262.68      210.61     41.31 o 
  -3   8  14     1180.35     1174.57     60.11 o 
  -2   8  14     1137.77     1090.99     63.03 o 
  -1   8  14      573.80      580.33     51.76 o 
   0   8  14      189.22      182.06     54.85 o 
   1   8  14     2660.36     2600.21     85.35 o 
   2   8  14       55.73      157.77     46.67 o 
   3   8  14       11.33        9.84     43.29 o 
   4   8  14       20.15       -5.33     54.38 o 
   5   8  14      509.06      515.62     73.43 o 
   6   8  14       60.71       38.34     53.41 o 
  -7   9  14      265.39      250.50     92.93 o 
  -6   9  14      154.30      151.16     49.52 o 
  -5   9  14     1041.55     1190.66     67.27 o 
  -4   9  14        1.25       -2.49     38.57 o 
  -3   9  14       49.79      134.24     45.30 o 
  -2   9  14        6.29      -25.99     41.88 o 
  -1   9  14     2862.27     3028.91     90.40 o 
   0   9  14        2.06       54.67     45.02 o 
   1   9  14     1857.12     1832.84     76.54 o 
   2   9  14      255.73      355.11     54.67 o 
   3   9  14      222.15      279.37     53.85 o 
   4   9  14      365.79      334.95     55.32 o 
   5   9  14       11.16       33.13     51.67 o 
   6   9  14       87.35      118.95     56.74 o 
  -6  10  14      187.80      198.22     55.76 o 
  -5  10  14     1029.28     1062.22     73.36 o 
  -4  10  14      376.31      410.94     48.41 o 
  -3  10  14      187.25       61.45     47.32 o 
  -2  10  14       30.23      -37.19     43.12 o 
  -1  10  14      722.70      774.73     71.03 o 
   0  10  14       69.64      128.25     48.01 o 
   1  10  14      366.38      444.85     55.22 o 
   2  10  14     1321.84     1251.71     93.35 o 
   3  10  14      144.86      205.75     56.72 o 
   4  10  14      639.12      664.19     64.87 o 
   5  10  14      752.28      850.32     75.95 o 
  -6  11  14       42.51       55.19     54.86 o 
  -5  11  14      763.03      694.38     99.63 o 
  -4  11  14      895.60      928.26     64.18 o 
  -3  11  14      293.40      270.53     60.52 o 
  -2  11  14        2.65      -56.00     44.03 o 
  -1  11  14      382.19      275.29     52.56 o 
   0  11  14     2223.18     2202.99     83.69 o 
   1  11  14        0.67      -70.08     47.97 o 
   2  11  14      153.43      245.37     58.13 o 
   3  11  14      425.09      466.60     65.62 o 
   4  11  14      176.23      166.98     59.35 o 
   5  11  14      911.54      944.46     82.91 o 
  -5  12  14      241.97      237.96     60.93 o 
  -4  12  14        5.90       39.11     53.53 o 
  -3  12  14       88.05       91.06     51.20 o 
  -2  12  14       66.14      122.42     49.41 o 
  -1  12  14      103.79       47.86     49.20 o 
   0  12  14      345.49      181.58     54.53 o 
   1  12  14      233.88      204.42     55.77 o 
   2  12  14       15.60       11.18     60.01 o 
   3  12  14      917.07      996.57     83.92 o 
   4  12  14      183.95      146.07     60.77 o 
  -5  13  14      305.95      237.72     68.55 o 
  -4  13  14     3427.60     3630.03    149.82 o 
  -3  13  14      353.27      248.63     59.86 o 
  -2  13  14       30.17     -100.56     50.28 o 
  -1  13  14      136.45      201.53     53.51 o 
   0  13  14      277.50      197.98     55.37 o 
   1  13  14        2.22      -28.61     56.78 o 
   2  13  14      955.77     1034.94     91.12 o 
   3  13  14       22.25       95.74     66.43 o 
   4  13  14     2207.45     2177.83    102.84 o 
  -4  14  14       64.26       72.32     69.09 o 
  -3  14  14     2130.07     2052.90     95.11 o 
  -2  14  14        6.10       92.56     55.28 o 
  -1  14  14       82.16       91.43     56.51 o 
   0  14  14        0.38       48.92     54.37 o 
   1  14  14      835.71      872.85     74.37 o 
   2  14  14      454.47      613.55     83.42 o 
   3  14  14      949.25     1005.52     89.96 o 
  -2  15  14        0.25       97.55     57.90 o 
  -1  15  14      388.53      431.85     68.47 o 
   0  15  14     1034.99     1012.40     85.33 o 
   1  15  14      340.42      363.24     72.53 o 
  -7   0  15      621.30      685.34    112.45 o 
  -5   0  15      126.48      128.21     46.45 o 
  -3   0  15      759.25      726.18     62.36 o 
  -1   0  15     1722.39     1769.88    104.77 o 
   1   0  15      315.53      335.23     71.56 o 
   3   0  15      861.02      810.51     81.58 o 
   5   0  15     1038.12     1060.41    102.93 o 
  -7   1  15      242.43      334.22     71.49 o 
  -6   1  15        7.88       22.86     61.85 o 
  -5   1  15       20.05        7.20     29.52 o 
  -4   1  15        9.70      -55.32     32.76 o 
  -3   1  15        1.29      -20.13     34.86 o 
  -2   1  15      422.33      375.78     47.82 o 
  -1   1  15       12.36      -33.50     38.06 o 
   0   1  15      620.54      682.98     51.37 o 
   1   1  15      436.11      376.06     50.54 o 
   2   1  15       39.92       70.13     44.98 o 
   3   1  15      416.23      412.02     55.91 o 
   4   1  15        3.73       -3.27     54.20 o 
   5   1  15      149.05      126.68     56.00 o 
   6   1  15     1813.61     1893.59     90.66 o 
  -7   2  15        4.56      -11.54     66.01 o 
  -6   2  15      400.78      380.24     66.09 o 
  -5   2  15     1542.57     1551.17     54.39 o 
  -4   2  15      105.05       63.13     35.12 o 
  -3   2  15      368.64      354.47     41.12 o 
  -2   2  15       27.75       -5.04     37.31 o 
  -1   2  15        1.72       18.91     37.37 o 
   0   2  15      337.56      373.40     46.98 o 
   1   2  15      417.20      361.81     50.47 o 
   2   2  15      291.13      258.81     51.00 o 
   3   2  15     1037.66     1049.54     67.70 o 
   4   2  15       33.23       25.54     51.64 o 
   5   2  15        5.58       53.32     57.11 o 
   6   2  15      135.71      147.35     58.80 o 
  -7   3  15      415.90      663.65     75.29 o 
  -6   3  15      387.77      329.23     67.44 o 
  -5   3  15      387.47      408.22     46.14 o 
  -4   3  15     1747.24     1703.95     59.66 o 
  -3   3  15      241.77      240.09     53.23 o 
  -2   3  15     1169.51     1085.35     56.97 o 
  -1   3  15        2.06       13.64     38.99 o 
   0   3  15      507.58      461.21     49.81 o 
   1   3  15      512.12      521.05     54.26 o 
   2   3  15     2717.56     2622.14     83.14 o 
   3   3  15      314.33      271.99     54.85 o 
   4   3  15      157.93      220.43     55.60 o 
   5   3  15       82.19       86.47     57.83 o 
   6   3  15     1073.47     1138.15     83.52 o 
  -7   4  15       61.57      141.67     65.68 o 
  -6   4  15      980.50     1171.96     83.33 o 
  -5   4  15       81.94       67.01     42.40 o 
  -4   4  15      381.15      377.73     50.61 o 
  -3   4  15      174.53      179.43     41.28 o 
  -2   4  15      825.06      812.52     50.32 o 
  -1   4  15      225.78      182.41     43.06 o 
   0   4  15      173.84      215.12     48.07 o 
   1   4  15      474.81      457.92     50.49 o 
   2   4  15       59.41       11.16     43.25 o 
   3   4  15       66.46       35.53     47.08 o 
   4   4  15     1877.59     1881.35     80.64 o 
   5   4  15      378.21      429.74     66.32 o 
   6   4  15      247.43      294.54     66.89 o 
  -7   5  15       73.97      192.96     74.36 o 
  -6   5  15       17.12       12.29     62.12 o 
  -5   5  15      784.16      848.26     61.27 o 
  -4   5  15     2184.97     2029.35     61.25 o 
  -3   5  15     1841.95     1820.60     63.65 o 
  -2   5  15      213.36      228.13     42.12 o 
  -1   5  15       59.96       11.80     44.60 o 
   0   5  15       13.97      -53.01     45.12 o 
   1   5  15     1006.92      968.31     63.01 o 
   2   5  15     2178.72     2089.25     77.77 o 
   3   5  15     1664.29     1845.75     74.69 o 
   4   5  15       31.89       47.88     51.16 o 
   5   5  15       10.25       34.33     53.18 o 
   6   5  15       68.33       75.76     64.53 o 
  -7   6  15        9.86      -50.33     73.78 o 
  -6   6  15      421.34      469.00     76.77 o 
  -5   6  15     2756.26     2767.53     96.17 o 
  -4   6  15      131.87       74.46     36.80 o 
  -3   6  15     2574.45     2599.07     80.04 o 
  -2   6  15     1285.47     1307.55     67.15 o 
  -1   6  15       17.32       12.13     45.87 o 
   0   6  15     1194.94     1228.48     75.57 o 
   1   6  15     2261.19     2286.35     82.66 o 
   2   6  15       39.10       75.05     49.98 o 
   3   6  15     2473.43     2574.75     84.00 o 
   4   6  15      282.99      245.33     68.69 o 
   5   6  15      101.97       -6.69     52.43 o 
   6   6  15       50.10       13.06     59.02 o 
  -6   7  15        9.13      -53.18     41.40 o 
  -5   7  15       97.39       82.18     54.59 o 
  -4   7  15     2944.48     2790.76     89.45 o 
  -3   7  15      103.15        9.71     42.18 o 
  -2   7  15      191.64      188.51     47.46 o 
  -1   7  15      151.20      272.76     51.52 o 
   0   7  15       30.74      -46.64     47.07 o 
   1   7  15      453.81      506.63     59.33 o 
   2   7  15     2504.60     2656.33    100.84 o 
   3   7  15      116.70      126.63     48.95 o 
   4   7  15      158.03      122.89     51.49 o 
   5   7  15       28.08      -31.87     52.43 o 
  -6   8  15        0.68       11.70     70.30 o 
  -5   8  15       19.47      -47.14     47.77 o 
  -4   8  15        4.95        5.24     40.23 o 
  -3   8  15       41.99       48.10     45.81 o 
  -2   8  15      130.01      136.63     48.77 o 
  -1   8  15     3846.55     3728.92    104.13 o 
   0   8  15        3.80        8.82     48.82 o 
   1   8  15      214.92      181.67     54.05 o 
   2   8  15      414.89      472.53     61.53 o 
   3   8  15       17.67       39.72     53.76 o 
   4   8  15        4.70      -35.26     47.76 o 
   5   8  15      651.92      749.71     66.69 o 
  -6   9  15      888.46      898.59     82.16 o 
  -5   9  15       70.67      111.88     53.98 o 
  -4   9  15       74.97       50.47     43.13 o 
  -3   9  15       71.34       70.96     45.02 o 
  -2   9  15     3044.93     3121.84     97.46 o 
  -1   9  15      100.08      101.44     47.33 o 
   0   9  15     1794.04     1840.53     77.90 o 
   1   9  15       47.89      -35.79     47.32 o 
   2   9  15        1.67       -5.62     49.66 o 
   3   9  15       37.27       68.85     53.27 o 
   4   9  15      274.51      306.24     58.74 o 
   5   9  15       95.64      156.00     56.71 o 
  -5  10  15       66.82      132.63     54.37 o 
  -4  10  15      116.54       80.99     44.81 o 
  -3  10  15       40.24       42.55     45.99 o 
  -2  10  15       13.46        0.05     57.21 o 
  -1  10  15     1792.31     1867.32     79.06 o 
   0  10  15      482.61      506.34     58.05 o 
   1  10  15       62.47       37.20     49.51 o 
   2  10  15        2.23      -21.11     54.92 o 
   3  10  15      226.29      184.49     62.07 o 
   4  10  15      449.30      485.56     70.05 o 
  -5  11  15       31.18       -4.15     55.16 o 
  -4  11  15      743.36      700.05     59.27 o 
  -3  11  15      196.24       83.58     50.43 o 
  -2  11  15        1.47       17.03     46.97 o 
  -1  11  15       53.68       40.11     48.16 o 
   0  11  15       69.85      123.70     51.36 o 
   1  11  15      358.36      279.62     56.35 o 
   2  11  15     2594.62     2896.43    108.65 o 
   3  11  15      222.45      179.74     64.04 o 
   4  11  15       13.28       34.37     61.12 o 
  -4  12  15      106.64      216.27     63.80 o 
  -3  12  15      608.62      611.80     65.84 o 
  -2  12  15        0.00       71.16     50.32 o 
  -1  12  15       34.19       51.76     50.89 o 
   0  12  15        1.13       -9.34     50.79 o 
   1  12  15     1571.57     1554.64     79.72 o 
   2  12  15      537.12      575.39     86.17 o 
   3  12  15     1291.25     1231.91     84.93 o 
  -3  13  15      686.97      552.27     66.20 o 
  -2  13  15       25.11      -28.76     50.18 o 
  -1  13  15      169.52      175.63     55.88 o 
   0  13  15       55.36      150.92     55.96 o 
   1  13  15      504.87      562.67     68.96 o 
   2  13  15      474.58      509.97     75.62 o 
  -1  14  15     1852.38     1649.37     84.35 o 
   0  14  15      604.65      709.48     69.34 o 
  -6   0  16     4246.76     4048.73    228.91 o 
  -4   0  16      140.08       81.18     49.98 o 
  -2   0  16     1371.22     1426.39     87.54 o 
   0   0  16     2005.19     1827.24    109.86 o 
   2   0  16      118.64      203.37    102.87 o 
   4   0  16        5.61      -61.86     72.76 o 
  -6   1  16      196.65      152.17     74.62 o 
  -5   1  16      900.60      930.88     63.78 o 
  -4   1  16        7.53       -0.60     36.00 o 
  -3   1  16      846.88      875.93     51.13 o 
  -2   1  16     1767.48     1789.40     64.22 o 
  -1   1  16     2115.59     2309.18     94.08 o 
   0   1  16       40.32       15.68     46.15 o 
   1   1  16      221.92      255.44     51.09 o 
   2   1  16     2526.00     2556.94     91.05 o 
   3   1  16       15.43      -14.74     49.10 o 
   4   1  16      220.61      255.83     58.04 o 
   5   1  16       76.56       44.11     56.15 o 
  -6   2  16       63.87       55.32     70.48 o 
  -5   2  16      185.75      198.83     44.93 o 
  -4   2  16      326.52      389.12     43.19 o 
  -3   2  16     1582.41     1569.35     62.85 o 
  -2   2  16      888.54      862.05     58.79 o 
  -1   2  16        1.84       69.32     41.05 o 
   0   2  16      519.93      546.24     56.55 o 
   1   2  16      425.23      339.41     54.85 o 
   2   2  16      505.05      517.85     61.34 o 
   3   2  16       51.34       17.18     54.80 o 
   4   2  16      754.05      768.53     72.85 o 
   5   2  16     1172.58     1327.82     80.95 o 
  -6   3  16      386.05      365.78     79.71 o 
  -5   3  16      112.12       47.28     58.32 o 
  -4   3  16      324.60      350.03     43.06 o 
  -3   3  16     1336.54     1472.47     71.36 o 
  -2   3  16       53.72       -6.61     40.46 o 
  -1   3  16      502.86      458.27     49.61 o 
   0   3  16       43.74      -15.07     49.36 o 
   1   3  16      321.92      323.53     61.18 o 
   2   3  16      805.65      889.94     67.12 o 
   3   3  16     7561.05     7711.75    152.64 o 
   4   3  16      533.15      582.30     65.59 o 
   5   3  16      478.48      558.42     71.28 o 
  -6   4  16        5.83        9.46     63.29 o 
  -5   4  16     1157.69     1315.65     71.78 o 
  -4   4  16       60.78       -0.56     37.81 o 
  -3   4  16     1778.57     1688.81     67.66 o 
  -2   4  16     1992.17     1992.78     71.96 o 
  -1   4  16      680.71      805.38     59.34 o 
   0   4  16     1154.80     1225.17     70.45 o 
   1   4  16     2555.67     2549.43     95.81 o 
   2   4  16     1118.88     1240.83     88.25 o 
   3   4  16      134.59      176.09     56.05 o 
   4   4  16       88.68       33.40     55.61 o 
   5   4  16      316.87      308.16     67.47 o 
  -6   5  16      399.06      461.48     74.97 o 
  -5   5  16      438.14      460.53     57.27 o 
  -4   5  16     1122.37     1244.11     73.28 o 
  -3   5  16      246.24      224.99     42.58 o 
  -2   5  16       16.88       24.00     42.04 o 
  -1   5  16     1138.31     1254.77     69.71 o 
   0   5  16       24.29      -27.35     45.49 o 
   1   5  16       20.46      -82.19     45.78 o 
   2   5  16     3395.79     3333.29    109.58 o 
   3   5  16     1032.43     1021.47     67.59 o 
   4   5  16      988.23     1076.73     71.15 o 
   5   5  16       27.70       -9.67     57.17 o 
  -6   6  16      294.62      191.13     73.66 o 
  -5   6  16      491.89      455.83     60.84 o 
  -4   6  16        1.62      -24.18     39.31 o 
  -3   6  16       44.32       51.69     44.60 o 
  -2   6  16     2874.14     2858.24     89.01 o 
  -1   6  16      882.34      860.53     64.27 o 
   0   6  16      208.94      134.00     52.87 o 
   1   6  16      686.38      670.95     79.17 o 
   2   6  16     1879.63     1922.44     90.11 o 
   3   6  16       17.14       20.07     53.84 o 
   4   6  16      333.20      423.94     60.10 o 
   5   6  16      196.18      239.18     56.89 o 
  -5   7  16       36.05       40.47     47.14 o 
  -4   7  16        3.19       -0.60     40.22 o 
  -3   7  16      389.01      432.19     51.40 o 
  -2   7  16     3247.85     3267.34    100.35 o 
  -1   7  16        2.46      -39.48     52.71 o 
   0   7  16        2.66       33.90     50.84 o 
   1   7  16        8.03      -63.47     47.66 o 
   2   7  16      587.03      546.25     67.78 o 
   3   7  16      850.50      898.21     79.96 o 
   4   7  16      184.27      159.58     59.75 o 
  -5   8  16        3.37       24.12     48.22 o 
  -4   8  16       56.51       38.04     44.38 o 
  -3   8  16     1383.14     1336.97     68.17 o 
  -2   8  16      524.07      491.58     57.31 o 
  -1   8  16       77.74      115.26     51.20 o 
   0   8  16      472.50      448.96     59.27 o 
   1   8  16      731.47      716.38     75.77 o 
   2   8  16      165.49      154.09     59.60 o 
   3   8  16        2.83      -50.72     56.35 o 
   4   8  16      113.68       62.46     62.93 o 
  -4   9  16      143.94      153.52     47.22 o 
  -3   9  16        6.08       38.68     47.03 o 
  -2   9  16       75.17      116.67     51.59 o 
  -1   9  16     2303.65     2101.81     87.54 o 
   0   9  16      142.02       95.24     52.98 o 
   1   9  16      298.20      200.79     58.52 o 
   2   9  16       86.71      -26.06     56.03 o 
   3   9  16     1593.82     1680.09     90.17 o 
  -4  10  16      217.27      110.74     49.27 o 
  -3  10  16      556.67      457.24     56.43 o 
  -2  10  16      436.61      418.43     58.70 o 
  -1  10  16       58.39       40.40     56.97 o 
   0  10  16      213.10      135.89     58.55 o 
   1  10  16      433.79      418.24     62.89 o 
   2  10  16      528.93      619.42     70.38 o 
   3  10  16      330.01      349.31     75.57 o 
  -3  11  16       43.32       47.29     72.75 o 
  -2  11  16      896.29      906.28     69.28 o 
  -1  11  16      637.44      515.44     64.33 o 
   0  11  16       63.77       73.14     56.16 o 
   1  11  16      441.04      426.76     65.55 o 
   2  11  16      511.58      529.38     80.54 o 
  -1  12  16       18.33      -90.76     55.54 o 
   0  12  16        1.67       -7.96     53.12 o 
  -5   0  17     1030.05      871.25    118.22 o 
  -3   0  17     3154.92     3072.95    136.66 o 
  -1   0  17      679.80      657.71     76.22 o 
   1   0  17      736.97      784.07    104.93 o 
   3   0  17      865.11      691.01    107.86 o 
  -5   1  17      145.28      109.57     67.03 o 
  -4   1  17       36.32      110.21     38.52 o 
  -3   1  17      549.42      540.94     49.24 o 
  -2   1  17      230.01      199.60     58.21 o 
  -1   1  17     2051.79     2267.54     88.68 o 
   0   1  17       83.79      -24.68     49.11 o 
   1   1  17       70.54      104.29     55.58 o 
   2   1  17       12.70       40.62     55.10 o 
   3   1  17     2417.28     2336.70     98.67 o 
   4   1  17        5.87      -17.69     64.27 o 
  -5   2  17        2.68       36.65     70.88 o 
  -4   2  17      318.60      336.00     44.05 o 
  -3   2  17      258.79      197.27     47.35 o 
  -2   2  17     5393.35     5385.68    103.52 o 
  -1   2  17      265.55      326.44     51.98 o 
   0   2  17        1.08      -75.80     80.88 o 
   1   2  17      789.35      837.46     73.95 o 
   2   2  17     1531.00     1536.95     89.34 o 
   3   2  17      254.75      218.53     69.33 o 
   4   2  17        3.50     -100.48     62.23 o 
  -5   3  17      132.37       12.03     71.79 o 
  -4   3  17      165.32      105.95     41.13 o 
  -3   3  17       47.13       43.21     43.07 o 
  -2   3  17        1.19      -37.72     40.79 o 
  -1   3  17      210.45      204.23     47.95 o 
   0   3  17       63.73       45.32     54.15 o 
   1   3  17      186.87       72.57     58.22 o 
   2   3  17     1469.19     1523.12     90.51 o 
   3   3  17      784.56      916.65     81.73 o 
   4   3  17     1475.53     1546.63     90.67 o 
  -5   4  17       80.75       52.13     52.11 o 
  -4   4  17      206.23      246.90     46.45 o 
  -3   4  17      463.90      454.68     49.97 o 
  -2   4  17     3080.08     2972.28     91.77 o 
  -1   4  17      758.57      751.97     62.70 o 
   0   4  17      994.14      907.30     70.33 o 
   1   4  17      306.74      295.04     63.85 o 
   2   4  17     5284.86     5564.00    147.67 o 
   3   4  17       17.55      134.05     61.99 o 
   4   4  17      133.49       90.82     62.30 o 
  -5   5  17      131.11      129.22     53.62 o 
  -4   5  17       77.07        8.55     42.91 o 
  -3   5  17     1781.28     1820.40    114.34 o 
  -2   5  17       45.07      105.29     47.07 o 
  -1   5  17        0.72      -67.06     48.09 o 
   0   5  17       54.28      -19.07     49.18 o 
   1   5  17      171.16      137.56     56.55 o 
   2   5  17      404.16      326.91     67.90 o 
   3   5  17     4503.05     4535.19    125.66 o 
   4   5  17     1110.56     1273.10     89.72 o 
  -4   6  17      574.99      609.10     58.47 o 
  -3   6  17      779.84      690.37     57.62 o 
  -2   6  17      105.35      137.49     50.10 o 
  -1   6  17     2157.34     1943.27     84.93 o 
   0   6  17      691.56      623.26     62.43 o 
   1   6  17     4165.03     4229.70    115.39 o 
   2   6  17      442.01      368.74     64.33 o 
   3   6  17     1584.02     1674.71     90.95 o 
  -4   7  17      579.24      539.02     53.45 o 
  -3   7  17      172.94      220.03     50.19 o 
  -2   7  17      955.72      861.63     63.90 o 
  -1   7  17     1965.28     2030.47     87.04 o 
   0   7  17      353.14      303.61     59.62 o 
   1   7  17      150.65       54.92     53.11 o 
   2   7  17      378.03      461.86     68.37 o 
   3   7  17     1469.91     1461.63     88.25 o 
  -3   8  17     1567.11     1680.90     84.13 o 
  -2   8  17     2835.84     2751.55     93.71 o 
  -1   8  17        0.90      -32.95     51.37 o 
   0   8  17       22.35       70.18     54.31 o 
   1   8  17      198.45      216.98     57.70 o 
   2   8  17     2140.53     2068.15     96.53 o 
  -2   9  17     1603.50     1476.84     80.20 o 
  -1   9  17       87.00       36.53     54.32 o 
   0   9  17      589.56      577.80     67.50 o 
   1   9  17       18.27       77.15     55.62 o 
  -4   0  18      539.46      411.58     72.25 o 
  -2   0  18     6638.01     6661.57    230.18 o 
   0   0  18        1.89       41.04     75.44 o 
   2   0  18     1211.09     1223.25    126.05 o 
  -4   1  18      481.58      560.42     50.56 o 
  -3   1  18      283.99      303.33     51.21 o 
  -2   1  18      817.40      843.06     58.96 o 
  -1   1  18     1496.91     1498.06     79.39 o 
   0   1  18       37.20      -30.49     52.22 o 
   1   1  18       85.44       97.54     59.72 o 
   2   1  18        4.86       62.32     61.64 o 
  -3   2  18      848.72      901.54     57.79 o 
  -2   2  18      251.38      250.37     60.16 o 
  -1   2  18     2345.58     2436.84     91.90 o 
   0   2  18      267.06      257.54     58.38 o 
   1   2  18      739.28      753.30     77.40 o 
   2   2  18     4240.14     4081.34    134.86 o 
  -3   3  18     3232.28     3255.01     87.08 o 
  -2   3  18      347.08      305.09     50.41 o 
  -1   3  18       73.98       32.07     49.72 o 
   0   3  18      295.42      398.53     67.64 o 
   1   3  18     1238.52     1184.36     85.86 o 
   2   3  18        0.06     -118.87     59.43 o 
  -3   4  18       23.81      -25.89     44.63 o 
  -2   4  18      521.82      441.71     53.33 o 
  -1   4  18     1383.06     1471.87     73.86 o 
   0   4  18      714.35      721.93     73.19 o 
   1   4  18     2046.49     1735.74    115.65 o 
   2   4  18     2017.59     1953.17    103.41 o 
  -2   5  18     1324.58     1247.60     75.76 o 
  -1   5  18      245.47      201.77     57.48 o 
   0   5  18      209.60      176.56     63.81 o 
   1   5  18       76.33       -0.75     62.10 o 
  -2   6  18     2877.00     2708.54     93.55 o 
  -1   6  18        1.09       99.73     53.70 o 
   0   6  18      426.65      364.50     63.83 o 
                                                 
